# Supplementary material for: A large C-terminal Rad52 segment acts as a chaperone to Form and Stabilize Rad51 Filaments
Source: Nat Commun. 2025 Jul 1;16:5589. doi: 10.1038/s41467-025-60664-x (PMC12218292; doi:10.1038/s41467-025-60664-x)
Supplement: Supplementary file 3 — Supplementary Data 1 [file 41467_2025_60664_MOESM3_ESM.xlsx]

## Sheet: Feuil1
Supplementary Data 1. S. cerevisiae strains.
Strains are grouped according to their background, indicated on the first line of each group. Only differences from this genotype are noted subsequently.
Strain	Genotype	Figure	Source	Strain background
FF18733	MATa leu2-3, 112 trp1-289 ura3-52 lys1-1 his7-2	Fig6-Ex1B	F. Fabre	FF18733
ECS2917	rad52::URA3 YCplac111	Fig. 3D, 3-Ex3, 5A
ECS2947	rad52::URA3 YCplac111-RAD52-6His-3FLAG	Fig. 3D, 3-Ex3, 5A
ECS2928	rad51::URA3 YCplac111-RAD52-6His-3FLAG	Fig. 3D, 3-Ex3
ECS3033	rad52::URA3 YCplac111-rad52-F316A-6His-3FLAG	Fig. 3D, 3-Ex3, 5A
ECS3035	rad52::URA3 YCplac111-rad52-V317A-6His-3FLAG	Fig. 3D, 3-Ex3
ECS3037	rad52::URA3 YCplac111-rad52-T318A-6His-3FLAG	Fig. 3D, 3-Ex3
ECS3039	rad52::URA3 YCplac111-rad52-A319T-6His-3FLAG	Fig. 3D, 3-Ex3
ECS3045	rad52::URA3 YCplac111-rad52-V325T-6His-3FLAG	Fig. 3D, 3-Ex3
ECS3047	rad52::URA3 YCplac111-rad52-I331T-6His-3FLAG	Fig. 3D, 3-Ex3
ECS3051	rad52::URA3 YCplac111-rad52-F337A-6His-3FLAG	Fig. 3D, 3-Ex3, 5A
ECS3055	rad52::URA3 YCplac111-rad52-K340A-6His-3FLAG	Fig. 3D, 3-Ex3
ECS3061	rad52::URA3 YCplac111-rad52-V350T-6His-3FLAG	Fig. 3D, 3-Ex3
ECS3063	rad52::URA3 YCplac111-rad52-S355A-6His-3FLAG	Fig. 3D, 3-Ex3
ECS3065	rad52::URA3 YCplac111-rad52-L363T-6His-3FLAG	Fig. 3D, 3-Ex3
ECS3071	rad52::URA3 YCplac111-rad52-P438H-6His-3FLAG	Fig. 3D, 3-Ex3
ECS2987	rad52::URA3 YCplac111-rad52-S374A-6His-3FLAG	Fig. 3D, 3-Ex3
ECS2929	rad52::URA3 YCplac111-rad52-Y376A-6His-3FLAG	Fig. 3D, 3-Ex3, 5A
ECS2930	rad52::URA3 YCplac111-rad52-K378A-6His-3FLAG	Fig. 3D, 3-Ex3
ECS2931	rad52::URA3 YCplac111-rad52-P381S-6His-3FLAG	Fig. 3D, 3-Ex3
ECS2932	rad52::URA3 YCplac111-rad52-G383A-6His-3FLAG	Fig. 3D, 3-Ex3
ECS3772	rad52::KanMX rad51 ::KanMX YCplac111-RAD51 YCplac33
ECS3800	rad52::KanMX rad51 ::KanMX YCplac111-RAD51 YCplac33-rad52-K340E-6His-3FLAG	Fig. 3D, 3-Ex3
ECS3802	rad52::KanMX rad51 ::KanMX YCplac111-RAD51 YCplac33-rad52-T349A-6His-3FLAG	Fig. 3D, 3-Ex3
ECS3796	rad52::KanMX rad51 ::KanMX YCplac111-RAD51 YCplac33-rad52-S355A-6His-3FLAG	Fig. 3D, 3-Ex3
ECS3804	rad52::KanMX rad51 ::KanMX YCplac111-RAD51 YCplac33-rad52-V358E-6His-3FLAG	Fig. 3D, 3-Ex3
ECS3710	rad52 ::KanMX YCplac33	Fig. 3E
ECS3712	rad52 ::KanMX YCplac33-RAD52	Fig. 3E
ECS3567	rad52 ::URA3 YCplac111-rad52-F316A	Fig. 3E
ECS3569	rad52 ::URA3 YCplac111-rad52-F337A	Fig. 3E
ECS3663	rad52 ::KanMX YCplac33-rad52-K340E	Fig. 3E
ECS3665	rad52 ::KanMX YCplac33-rad52-T349A	Fig. 3E
ECS3671	rad52 ::KanMX YCplac33-rad52-S355A	Fig. 3E
ECS3667	rad52 ::KanMX YCplac33-rad52-V358E	Fig. 3E
ECS3565	rad52 ::URA3 YCplac111-rad52-Y376A	Fig. 3E
ECS3738	rad52 ::KanMX srs2 ::NatMX YCplac33-RAD52	Fig. 3E
ECS3577	rad52 ::URA3 srs2 ::NatMX YCplac111-rad52-F316A	Fig. 3E
ECS3579	rad52 ::URA3 srs2 ::NatMX YCplac111-rad52-F337A	Fig. 3E
ECS3730	rad52 ::KanMX srs2 ::NatMX YCplac33-rad52-K340E	Fig. 3E
ECS3732	rad52 ::KanMX srs2 ::NatMX YCplac33-rad52-T349A	Fig. 3E
ECS3740	rad52 ::KanMX srs2 ::NatMX YCplac33-rad52-S355A	Fig. 3E
ECS3734	rad52 ::KanMX srs2 ::NatMX YCplac33-rad52-V358E	Fig. 3E
ECS3575	rad52 ::URA3 srs2 ::NatMX YCplac111-rad52-Y376A	Fig. 3E
ECS3031	rad52 ::URA3 srs2 ::NAT YCplac111-RAD52-6His-3FLAG	Fig. 5A
ECS3072	rad52 ::URA3 srs2 ::NAT YCplac111-RAD52-F316A-6His-3FLAG	Fig. 5A
ECS3090	rad52 ::URA3 srs2 ::NAT YCplac111-RAD52-F337A-6His-3FLAG	Fig. 5A
ECS2937	rad52 ::URA3 srs2 ::NAT YCplac111-RAD52-Y376A-6His-3FLAG	Fig. 5A
ECS3768	rad52::KanMX rad51 ::KanMX YCplac111-RAD51 YCplac33-RAD52-6His-3FLAG	Fig. 6A, 7A
ECS3770	rad52::KanMX rad51 ::KanMX YCplac111 YCplac33-RAD52-6His-3FLAG	Fig. 6A, 7A
ECS3752	rad52::KanMX rad51 ::KanMX YCplac111-rad51-K214M YCplac33-RAD52-6His-3FLAG	Fig. 6A
ECS3764	rad52::KanMX rad51 ::KanMX YCplac111-rad51-T161R YCplac33-RAD52-6His-3FLAG	Fig. 7A
ECS3555	rad51 ::NatMX YCplac111-RAD51	Fig. 6C, 7B, 7C
ECS3557	rad51 ::NatMX YCplac111	Fig. 6C, 7B
ECS3541	rad51 ::NatMX YCplac111-RAD51-K214M	Fig. 6C
ECS3559	rad51 ::URA3 YCplac111-RAD51 srs2 ::NAT	Fig. 6C, 7B, 7C
ECS3587	rad51 ::URA3 YCplac111-RAD51-K214M srs2 ::NAT	Fig. 6C
ECS3553	rad51 ::NatMX YCplac111-RAD51-T161R	Fig. 7B, 7C
ECS3599	rad51 ::URA3 YCplac111-RAD51-T161R srs2 ::NAT	Fig. 7B, 7C
ECS3930	rad51-F144D	Fig6-Ex1B
TLM297	Rad51 ::NATMX arg4-Bg	Fig6-Ex1B
tGI354	MATa hml::ADE1 MATalpha hmr::ADE1 arg5,6::MATa-inc::HPH1 ade3::GAL::HO	Fig. 5B	J. Haber	JKM146
ECS3622	rad52-F316A	Fig. 5B
ECS3625	rad52-F337A	Fig. 5B
TLM208	Rad52-Y376A	Fig. 5B
yAT3880	MATa can1-100 his3-11,15 leu2-3,112 ura3∆::KanMX RAD5 lys2::ura3-ISceIcutsite (loxP) trp1::Gal-ISCeI-TRP1 Rad51-sfGFP	Fig. 5D, 7E		W303
ECS3453	rad52-F316A	Fig. 5D
ECS3455	rad52-F337A	Fig. 5D
ECS3457	rad52-Y376A	Fig. 5D
yAT3974	Srs2::HIS3	Fig. 5D, 7E
ECS3531	rad52-F316A srs2 ::HPH	Fig. 5D
ECS3533	rad52-F337A srs2 ::HPH	Fig. 5D
ECS3535	rad52-Y376A srs2 ::HPH	Fig. 5D
ECS3790	rad51-T161R	Fig. 7E
ECS4003	rad51-T161R srs2 ::HIS3	Fig. 7E
YMV80	MATa ade1-100 ura3-52 leu2-3,112 lys5 hml::ADE1 mat::hisG hmr::ADE1 leu2-cs his4::NAT-leu2∆5’ ade3::GAL::HO	Fig. 5-Ex1A	J. Haber	YFP17
EMY496	rad52-F316A	Fig. 5-Ex1A
ECS3630	rad52-F337A	Fig. 5-Ex1A
TLM207	Rad52-Y376A	Fig. 5-Ex1A
TLM264	srs2 ::KanMX	Fig. 5-Ex1A
ECS3623	srs2 ::KanMX rad52-F316A	Fig. 5-Ex1A
ECS3626	srs2 ::KanMX rad52-F337A	Fig. 5-Ex1A
TLM268	Srs2 ::LEU2 rad52-Y376A	Fig. 5-Ex1A
EMY493	rad52-F316A-6His-3FLAG-KANMX	Fig. 5C, 5-Ext1B
ECS3402	rad52-F337A-6His-3FLAG-KANMX	Fig. 5C, 5-Ext1B
ECS3220	RAD52-6His-3FLAG-KANMX srs2::HPH	Fig. 5C, 5-Ext1B, 7D
ECS3404	rad52-F316A-6His-3FLAG-KANMX srs2::HPH	Fig. 5C, 5-Ext1B
ECS3406	rad52-F337A-6His-3FLAG-KANMX srs2::HPH	Fig. 5C, 5-Ext1B
ECS3785	RAD52-6His-3FLAG-KANMX rad51-T161R	Fig. 7D
ECS3786	RAD52-6His-3FLAG-KANMX rad51-T161R srs2::HPH	Fig. 7D
ECS3222	rad52-Y376A-6His-3FLAG-KANMX srs2::HPH	Fig 5C
ECS3210	rad52-Y376A-6His-3FLAG-KANMX	Fig 5C
CTY10-5d	MATa ade2 trp1-901 leu2-3,112 his3-200 gal4 gal80 - URA3∷lexAop-lacZ	Fig. 6B, 6-Ex1A	S. Fields	CTY10-5d
TLM284	Rad51::KANMX	Fig. 6B 6-Ex1A
