# Supplementary material for: A large C-terminal Rad52 segment acts as a chaperone to Form and Stabilize Rad51 Filaments
Source: Nat Commun. 2025 Jul 1;16:5589. doi: 10.1038/s41467-025-60664-x (PMC12218292; doi:10.1038/s41467-025-60664-x)
Supplement: Supplementary file 6 — Source Data [file 41467_2025_60664_MOESM6_ESM.xlsx]

## Sheet: Fig. 1
Fig. 1B			Fig. 1D			Fig. 1E
residue number	disorder predited		Residue Number	CSI		Residue Number	Intensity ratio
206	0.8198		206	-0.052		206	0.335984
207	0.8162		207	-0.172		207	1.0218
208	0.8279		208	-0.304		208	1.03465
209	0.7331		209			209	0.988869
210	0.708		210			210
211	0.6375		211			211
212	0.6576		212	-0.308		212
213	0.6755		213	-0.283		213	1.04269
214	0.6482		214	-0.627		214	0.656925
215	0.6576		215	-0.745		215	1.09243
216	0.6576		216	-0.106		216	1.04125
217	0.6712		217	-0.007		217	0.992005
218	0.7289		218	0.136		218	0.906361
219	0.7289		219	-0.138		219	0.835725
220	0.7595		220	0.264		220	1.08831
221	0.7415		221	0.286		221	1.00689
222	0.7036		222	0.112		222	0.96964
223	0.6322		223	0.03		223	0.881147
224	0.5992		224	-0.211		224	0.917521
225	0.6531		225	-0.233		225	1.03402
226	0.6269		226	-0.15		226	0.839644
227	0.662		227	-0.055		227	1.03777
228	0.6183		228	0.016		228	0.775399
229	0.708		229	-0.382		229	1.06567
230	0.7629		230	-0.012		230
231	0.7595		231	-0.053		231	0.960192
232	0.8421		232	0.226		232	0.903583
233	0.8235		233	0.286		233	0.962267
234	0.8085		234	-0.097		234	0.961196
235	0.8279		235	0.039		235
236	0.8623		236	-0.119		236	0.991984
237	0.8713		237	0.134		237	1.05723
238	0.8713		238	-0.191		238	1.03338
239	0.8765		239	-0.122		239	0.958408
240	0.8279		240	-0.193		240	0.643358
241	0.7799		241	-0.204		241	0.86416
242	0.7951		242	-0.091		242	0.894811
243	0.7547		243	-0.131		243	0.97724
244	0.7881		244	-0.154		244	1.0178
245	0.7881		245	-0.169		245	1.08211
246	0.7459		246	0.043		246	0.873953
247	0.7547		247	-0.465		247	1.02513
248	0.7547		248	-0.163		248	1.09471
249	0.7881		249	-0.19		249	1.04189
250	0.7881		250	-0.339		250	1.10354
251	0.8013		251	-0.27		251	0.962586
252	0.8279		252	-0.136		252	0.795238
253	0.7595		253	-0.241		253	1.08717
254	0.6991		254	-0.205		254	1.08903
255	0.7163		255	-0.304		255	0.98893
256	0.712		256	-0.67		256	0.816818
257	0.725		257	0.086		257	0.758297
258	0.6427		258	-0.144		258	0.596714
259	0.6269		259	-0.325		259	0.79353
260	0.5176		260	0.04		260	0.926307
261	0.5854		261	-0.453		261	0.889411
262	0.6089		262	-0.154		262	0.846828
263	0.6227		263	0.089		263	0.823153
264	0.5951		264	0.174		264	0.63577
265	0.5992		265	0.033		265	0.866931
266	0.6269		266	-0.199		266	0.818658
267	0.6482		267	-1.249		267	0.80681
268	0.6712		268	0.029		268	0.724629
269	0.5854		269	-0.116		269	0.655192
270	0.5017		270	0.367		270	0.49137
271	0.5017		271	0.014		271	0.613175
272	0.4725		272	-0.096		272	0.77944
273	0.4652		273	0.069		273	0.850013
274	0.5342		274	0.221		274	0.598172
275	0.5951		275	0.25		275	0.625883
276	0.5951		276	-0.068		276	0.550746
277	0.5807		277	-0.496		277	0.607554
278	0.5992		278	-0.625		278	0.652565
279	0.6089		279	-0.506		279	0.757811
280	0.5577		280	-0.616		280	0.739005
281	0.6576		281	-0.433		281	0.630249
282	0.6531		282	-0.053		282	0.903651
283	0.662		283	-0.317		283	0.899507
284	0.6375		284	-0.116		284	0.820969
285	0.7459		285	-0.031		285	0.661973
286	0.7755		286	-0.169		286	1.00829
287	0.712		287	-0.04		287	0.757617
288	0.6427		288	-0.227		288	0.814796
289	0.6043		289	-0.094		289	0.86764
290	0.6661		290	0.132		290	0.809643
291	0.7547		291	0.214		291	0.875026
292	0.7369		292	0.196		292	0.75317
293	0.7982		293	0.055		293	0.897621
294	0.7916		294	0.377		294	0.766997
295	0.7547		295			295	0.821775
296	0.7595		296	0.015		296
297	0.7415		297	-0.761		297	0.875772
298	0.7595		298	-0.003		298	0.635229
299	0.7843		299	0.023		299	0.7065
300	0.8462		300	0.217		300	0.88349
301	0.8765		301	0.31		301	0.70396
302	0.892		302	-0.632		302	0.610898
303	0.9039		303	-0.248		303
304	0.8421		304	-0.107		304	0.614694
305	0.8493		305	-0.097		305	0.653165
306	0.7505		306	0.014		306	0.280514
307	0.6482		307	0.022		307	0.537958
308	0.6991		308	-0.309		308	0.142584
309	0.7289		309	-0.467		309
310	0.7415		310	-0.357		310	0.266702
311	0.7289		311	0.005		311	0.155567
312	0.6906		312	0.061		312	0.480399
313	0.6851		313	0.025		313	0.220818
314	0.6375		314	-0.091		314	0.257672
315	0.5807		315	-0.265		315	0.00233285
316	0.6269		316	0.059		316	0.241727
317	0.6482		317	-0.387		317	0.497044
318	0.6712		318	-0.229		318	0.0450168
319	0.662		319	0.018		319	0.0601389
320	0.5176		320	0.091		320	0.509755
321	0.4369		321	0.11		321	0.169732
322	0.4582		322	-0.036		322	0.225885
323	0.4582		323	0.175		323	0.27262
324	0.4582		324	-0.01		324	1.22322e-10
325	0.5254		325	-0.156		325	0.18232
326	0.4619		326	-0.08		326	0.158872
327	0.4582		327	-0.154		327	0.198911
328	0.5176		328	-0.191		328	0.393076
329	0.562		329	0.024		329	0.168516
330	0.5758		330	-0.16		330	0.171157
331	0.4979		331	-0.132		331	0.173932
332	0.5382		332	-0.064		332	0.125538
333	0.5382		333	-0.082		333	0.141652
334	0.5577		334	-0.164		334	0.0812551
335	0.5577		335	0.069		335	0.0611043
336	0.5382		336	-0.324		336	0.206573
337	0.5211		337	0.209		337	0.207614
338	0.5176		338	0.222		338	0.226213
339	0.4979		339			339
340	0.4409		340	-0.906		340	0.125909
341	0.5342		341	-0.6		341	0.13983
342	0.6375		342	-0.419		342	0.17465
343	0.6322		343	-0.326		343	0.0661788
344	0.6089		344	-0.2		344	0.0928166
345	0.5854		345	-0.181		345	0.102145
346	0.5807		346	-0.16		346	0.176823
347	0.6806		347	-0.216		347	0.193386
348	0.708		348	-0.412		348	0.592007
349	0.7331		349	-0.078		349	0.280285
350	0.6712		350	-0.028		350	0.11839
351	0.6806		351	-0.028		351	0.13254
352	0.712		352	-0.137		352	0.15959
353	0.6136		353	-0.834		353	0.425307
354	0.6322		354	-0.09		354	0.149064
355	0.6269		355	-0.109		355	0.260285
356	0.6227		356	0.034		356	7.24302e-11
357	0.7163		357	-0.154		357	0.566565
358	0.6806		358	-0.796		358	0.10451
359	0.6712		359	-0.122		359
360	0.6712		360	-0.435		360	0.201952
361	0.7163		361	-0.18		361	0.439297
362	0.712		362	-0.189		362	0.146167
363	0.708		363	-0.021		363	0.0183907
364	0.708		364	-0.054		364	0.119874
365	0.6482		365	-0.072		365	0.25551
366	0.5493		366	-0.14		366	0.397019
367	0.5707		367	-0.65		367	0.107008
368	0.5577		368	0.096		368	0.0767981
369	0.5419		369	-0.18		369	0.0906845
370	0.4864		370	-0.08		370	0.422324
371	0.5342		371	-0.393		371	0.176235
372	0.5342		372	-0.147		372	6.30747e-11
373	0.5992		373	-0.354		373	0.0913345
374	0.6755		374	-0.236		374	0.172598
375	0.6991		375	-0.446		375	0.169745
376	0.6136		376	-0.3		376	0.192212
377	0.6183		377	-0.213		377	0.465885
378	0.5854		378	-0.323		378	0.18513
379	0.6136		379	0.623		379	0.20734
380	0.6322		380	-0.224		380	0.0105942
381	0.6531		381	0.142		381
382	0.6906		382	0.105		382	0.160091
383	0.6755		383	0.129		383	0.535681
384	0.6755		384	-0.01		384	0.21011
385	0.5992		385	-0.117		385
386	0.6712		386	-0.105		386	0.162259
387	0.7951		387	-0.047		387	0.393583
388	0.8013		388	0.199		388	0.0773458
389	0.7843		389	-0.019		389	0.436129
390	0.8085		390	-0.052		390	1.89566e-10
391	0.8375		391	0.02		391	0.0411447
392	0.8162		392	-0.387		392	0.189077
393	0.8013		393	0.231		393	0.185451
394	0.8013		394	0.153		394	0.559009
395	0.8198		395	0.39		395	0.168483
396	0.8198		396			396	0.400396
397	0.8235		397	-0.607		397
398	0.853		398	-0.402		398	0.359308
399	0.8792		399	0.222		399	0.188033
400	0.8872		400	0.035		400	0.841084
401	0.8792		401	-0.162		401	0.619791
402	0.8713		402	-0.106		402	0.542703
403	0.8828		403	-0.201		403	0.911678
404	0.8198		404	-0.064		404	0.891591
405	0.8085		405	-0.071		405	0.941388
406	0.8655		406	0.192		406	0.846941
407	0.8741		407	-0.02		407	0.8749
408	0.8343		408	-0.17		408
409	0.8198		409	0.009		409	0.73945
410	0.8235		410	0.113		410	0.922913
411	0.7951		411	0.136		411	0.798558
412	0.8125		412	-0.361		412	0.555871
413	0.8343		413	0.085		413
414	0.8343		414	-0.1		414	0.600025
415	0.8125		415	0.065		415	0.624147
416	0.7843		416	0.281		416	0.602474
417	0.7951		417	-0.03		417	0.7394
418	0.8565		418	-0.097		418	0.597727
419	0.7369		419	0.012		419	0.652219
420	0.708		420	0.163		420	0.614421
421	0.725		421	0.156		421	0.677307
422	0.7547		422			422
423	0.7547		423	0.14		423
424	0.725		424	0.118		424	0.810822
425	0.7459		425	0.616		425	0.640487
426	0.6906		426	-0.115		426	0.684389
427	0.712		427	-0.051		427
428	0.725		428	-0.479		428	0.614207
429	0.7629		429	0.548		429	0.436528
430	0.7672		430	0.011		430	0.593957
431	0.8013		431			431
432	0.8828		432	0.085		432
433	0.8493		433	-0.109		433	0.801545
434	0.7755		434	0.069		434	0.882474
435	0.8198		435	-0.187		435	0.876624
436	0.8198		436	0.29		436	0.693901
437	0.7916		437	-0.593		437	0.877251
438	0.7916		438	-0.508		438
439	0.7982		439	0.017		439	0.933155
440	0.892		440	-0.087		440	0.812721
441	0.9106		441	-0.028		441	0.94443
442	0.8942		442	0.091		442	0.94485
443	0.8792		443	0.058		443	0.789754
444	0.8872		444	0.192		444	0.689445
445	0.8966		445	0.071		445
446	0.9308		446	0.18		446	0.888599
447	0.9308		447	0.296		447	0.64611
448	0.923		448	-0.105		448
449	0.9151		449	-0.079		449	0.865078
450	0.9211		450	-0.196		450	0.904736
451	0.919		451			451
452	0.8655		452			452
453	0.8713		453	-0.042		453
454	0.8991		454	-0.305		454	0.844171
455	0.8991		455	-0.072		455	0.819107
456	0.8942		456	0.197		456	0.911199
457	0.8942		457	-0.043		457	0.737227
458	0.9287		458	0.071		458	0.808857
459	0.9151		459	-0.294		459	0.464501
460	0.919		460	0.067		460
461	0.9126		461	-0.003		461	0.711642
462	0.9039		462	0.846		462	0.749391
463	0.9039		463	-0.346		463	0.88019
464	0.9039		464	-0.361		464
465	0.892		465	-0.819		465	0.727028
466	0.8765		466	0.139		466	0.693094
467	0.8681		467	0.042		467	0.764797
468	0.9151		468	0.197		468	0.46214
469	0.9126		469	-0.301		469	0.921589
470	0.8991		470	-0.205		470
471	0.8655		471	0		471	0.993202

## Sheet: Fig S1
Fig. S1A			Fig. S1E
residue number	disorder predited		residue number	Rad52 (295-408)	Rad52 (295-394)
1	0.8596			I/I0	I/I0
2	0.4369		295	0.795324	0.621371
3	0.5176		296
4	0.4292		297	0.915877	0.706185
5	0.3087		298	0.765801	0.74646
6	0.3356		299	0.889577	0.837348
7	0.374		300	0.764051	0.774952
8	0.3948		301	0.980055	0.846036
9	0.4119		302	0.828059	0.728986
10	0.4441		303
11	0.4652		304	0.683036	0.633403
12	0.4017		305	0.670343	0.694948
13	0.4507		306	0.560122	0.639637
14	0.4441		307	0.817891	0.859944
15	0.4256		308	0.205517	0.311084
16	0.422		309
17	0.4685		310	0.268542	0.191824
18	0.4541		311	0.209601	0.158323
19	0.4864		312	0.263063	0.209469
20	0.4017		313	0.22276	0.189625
21	0.384		314	0.366132	0.234796
22	0.422		315	0.14473	0.16486
23	0.4441		316	0.217055	0.224798
24	0.3321		317	0.202141	0.148019
25	0.3182		318	0.199013	0.177749
26	0.4149		319	0.1995	0.14778
27	0.4087		320	0.367868	0.183409
28	0.3983		321	0.209206	0.161519
29	0.3392		322	0.203605	0.17679
30	0.3392		323	0.237303	0.211759
31	0.2292		324	0.228876	0.178447
32	0.2224		325	0.254342	0.190373
33	0.3019		326	0.22785	0.0889042
34	0.2918		327	0.231584	0.111573
35	0.2849		328	0.246311	0.202145
36	0.2164		329	0.209317	0.164467
37	0.2715		330	0.199815	0.214416
38	0.1881		331	0.238325	0.0560016
39	0.1298		332	0.208563	0.152556
40	0.1449		333	0.327569	0.0970241
41	0.2094		334	0.179071	0.134388
42	0.1349		335	0.173659	0.166329
43	0.1162		336	0.193032	0.153789
44	0.0765		337	0.157016	0.244764
45	0.078		338	0.17058	0.186912
46	0.1275		339
47	0.0817		340	0.243744	0.219902
48	0.0704		341	0.212395	0.11494
49	0.0749		342	0.210496	0.194495
50	0.1162		343	0.171087	0.206927
51	0.0719		344	0.0962216	0.127135
52	0.0719		345	0.272401	0.155509
53	0.0704		346	0.181129	0.210246
54	0.0405		347	0.153404	0.0573927
55	0.0433		348
56	0.0433		349	0.145803	0.133081
57	0.0398		350	0.241279	0.0927979
58	0.0463		351	0.205321	0.159716
59	0.078		352	0.187515	0.161325
60	0.1323		353	0.193099	0.179763
61	0.087		354	0.20816	0.0728791
62	0.0851		355	0.249425	0.145226
63	0.1399		356	0.224183	0.169493
64	0.0985		357		0.252073
65	0.0985		358	0.185575	0.119376
66	0.0985		359
67	0.0967		360	0.225471	0.169864
68	0.0851		361	0.312624	0.239009
69	0.0646		362	0.21978	0.097708
70	0.0618		363	0.187946	0.118551
71	0.0631		364	0.198018	0.15582
72	0.1007		365	0.210158	0.0773799
73	0.1852		366	0.2519	0.248179
74	0.1881		367	0.226143	0.108677
75	0.2609		368	0.111474	0.205751
76	0.1583		369	0.285578	0.137142
77	0.1583		370	0.127112	0.237987
78	0.1731		371	0.13834	0.124289
79	0.1759		372	0.261733	0.139754
80	0.1229		373	0.256621	0.130683
81	0.1162		374	0.158949	0.109794
82	0.1424		375	0.254606	0.0923882
83	0.0985		376	0.161738	0.143289
84	0.0719		377	0.173191	0.0931045
85	0.1028		378	0.174744	0.177634
86	0.1028		379	0.179173	0.184592
87	0.1583		380	0.159253	0.12013
88	0.1048		381
89	0.1791		382	0.172986	0.171466
90	0.2503		383	0.216368	0.184487
91	0.247		384	0.337183	0.10087
92	0.2364		385	0.22871	0.154711
93	0.1731		386	0.21639	0.110006
94	0.1583		387	0.234508	0.212752
95	0.1702		388	0.15247	0.164008
96	0.1791		389	0.0913345	0.172873
97	0.2064		390	0.342248	0.109102
98	0.2094		391		0.494274
99	0.2094		392	0.260895	0.139754
100	0.2094		393	0.315194	0.181441
101	0.2817		394		0.405816
102	0.2224		395	0.42003
103	0.2575		396	0.473383
104	0.3392		397
105	0.4051		398	0.595527
106	0.4087		399	0.433955
107	0.4685		400	0.496394
108	0.4582		401	0.682326
109	0.5758		402	0.744068
110	0.5456		403	0.779492
111	0.5211		404	0.882567
112	0.422		405	0.829994
113	0.4256		406	0.891758
114	0.5055		407	0.883538
115	0.4801		408
116	0.4619
117	0.4507
118	0.5254
119	0.494
120	0.5139
121	0.5176
122	0.5211
123	0.5577
124	0.4685
125	0.4507
126	0.4409
127	0.4369
128	0.3667
129	0.3774
130	0.346
131	0.2783
132	0.3019
133	0.4087
134	0.3774
135	0.3087
136	0.3356
137	0.3529
138	0.2884
139	0.2292
140	0.1881
141	0.247
142	0.2399
143	0.2399
144	0.1823
145	0.1914
146	0.1791
147	0.1731
148	0.1251
149	0.1852
150	0.1791
151	0.1399
152	0.2094
153	0.1399
154	0.1349
155	0.1823
156	0.2817
157	0.2849
158	0.1914
159	0.2645
160	0.3392
161	0.422
162	0.4292
163	0.374
164	0.2849
165	0.3704
166	0.4685
167	0.4901
168	0.5017
169	0.5992
170	0.5139
171	0.5211
172	0.5951
173	0.6043
174	0.7163
175	0.712
176	0.662
177	0.6322
178	0.6227
179	0.6661
180	0.6661
181	0.6712
182	0.6712
183	0.6755
184	0.7672
185	0.8741
186	0.8872
187	0.8741
188	0.8125
189	0.8493
190	0.8493
191	0.8942
192	0.8942
193	0.8872
194	0.8991
195	0.8596
196	0.8596
197	0.853
198	0.7982
199	0.7982
200	0.8681
201	0.8596
202	0.8596
203	0.8828
204	0.8741
205	0.8623
206	0.8462
207	0.8198
208	0.8162
209	0.8279
210	0.7331
211	0.708
212	0.6375
213	0.6576
214	0.6755
215	0.6482
216	0.6576
217	0.6576
218	0.6712
219	0.7289
220	0.7289
221	0.7595
222	0.7415
223	0.7036
224	0.6322
225	0.5992
226	0.6531
227	0.6269
228	0.662
229	0.6183
230	0.708
231	0.7629
232	0.7595
233	0.8421
234	0.8235
235	0.8085
236	0.8279
237	0.8623
238	0.8713
239	0.8713
240	0.8765
241	0.8279
242	0.7799
243	0.7951
244	0.7547
245	0.7881
246	0.7881
247	0.7459
248	0.7547
249	0.7547
250	0.7881
251	0.7881
252	0.8013
253	0.8279
254	0.7595
255	0.6991
256	0.7163
257	0.712
258	0.725
259	0.6427
260	0.6269
261	0.5176
262	0.5854
263	0.6089
264	0.6227
265	0.5951
266	0.5992
267	0.6269
268	0.6482
269	0.6712
270	0.5854
271	0.5017
272	0.5017
273	0.4725
274	0.4652
275	0.5342
276	0.5951
277	0.5951
278	0.5807
279	0.5992
280	0.6089
281	0.5577
282	0.6576
283	0.6531
284	0.662
285	0.6375
286	0.7459
287	0.7755
288	0.712
289	0.6427
290	0.6043
291	0.6661
292	0.7547
293	0.7369
294	0.7982
295	0.7916
296	0.7547
297	0.7595
298	0.7415
299	0.7595
300	0.7843
301	0.8462
302	0.8765
303	0.892
304	0.9039
305	0.8421
306	0.8493
307	0.7505
308	0.6482
309	0.6991
310	0.7289
311	0.7415
312	0.7289
313	0.6906
314	0.6851
315	0.6375
316	0.5807
317	0.6269
318	0.6482
319	0.6712
320	0.662
321	0.5176
322	0.4369
323	0.4582
324	0.4582
325	0.4582
326	0.5254
327	0.4619
328	0.4582
329	0.5176
330	0.562
331	0.5758
332	0.4979
333	0.5382
334	0.5382
335	0.5577
336	0.5577
337	0.5382
338	0.5211
339	0.5176
340	0.4979
341	0.4409
342	0.5342
343	0.6375
344	0.6322
345	0.6089
346	0.5854
347	0.5807
348	0.6806
349	0.708
350	0.7331
351	0.6712
352	0.6806
353	0.712
354	0.6136
355	0.6322
356	0.6269
357	0.6227
358	0.7163
359	0.6806
360	0.6712
361	0.6712
362	0.7163
363	0.712
364	0.708
365	0.708
366	0.6482
367	0.5493
368	0.5707
369	0.5577
370	0.5419
371	0.4864
372	0.5342
373	0.5342
374	0.5992
375	0.6755
376	0.6991
377	0.6136
378	0.6183
379	0.5854
380	0.6136
381	0.6322
382	0.6531
383	0.6906
384	0.6755
385	0.6755
386	0.5992
387	0.6712
388	0.7951
389	0.8013
390	0.7843
391	0.8085
392	0.8375
393	0.8162
394	0.8013
395	0.8013
396	0.8198
397	0.8198
398	0.8235
399	0.853
400	0.8792
401	0.8872
402	0.8792
403	0.8713
404	0.8828
405	0.8198
406	0.8085
407	0.8655
408	0.8741
409	0.8343
410	0.8198
411	0.8235
412	0.7951
413	0.8125
414	0.8343
415	0.8343
416	0.8125
417	0.7843
418	0.7951
419	0.8565
420	0.7369
421	0.708
422	0.725
423	0.7547
424	0.7547
425	0.725
426	0.7459
427	0.6906
428	0.712
429	0.725
430	0.7629
431	0.7672
432	0.8013
433	0.8828
434	0.8493
435	0.7755
436	0.8198
437	0.8198
438	0.7916
439	0.7916
440	0.7982
441	0.892
442	0.9106
443	0.8942
444	0.8792
445	0.8872
446	0.8966
447	0.9308
448	0.9308
449	0.923
450	0.9151
451	0.9211
452	0.919
453	0.8655
454	0.8713
455	0.8991
456	0.8991
457	0.8942
458	0.8942
459	0.9287
460	0.9151
461	0.919
462	0.9126
463	0.9039
464	0.9039
465	0.9039
466	0.892
467	0.8765
468	0.8681
469	0.9151
470	0.9126
471	0.8991

## Sheet: Fig. 2
Fig. 2A							Fig. 2B
Rad51		Rad52 (295-394)		Rad51+Rad52 (295-394)			volume (ml)	Subtracted Integrated Intensity	Rg_(A)		Rad51 + Rad52 (295-408)	Calc MW (kDa)	Exp. MW (kDa)
ml	mAu	ml	mAu	ml	mAu		1	0.182745	0		Minor Peak	172	169
1	0	1	0	1	0		1.00167	-0.0193061	0
1.00232	0.00963794	1.0024	0.00754528	1.00492	0.0124459		1.00333	0.254317	0		Major Peak (heterodimer)	56	68
1.00392	0.0118588	1.004	0.00933591	1.00828	0.0181007		1.005	0.120179	0
1.00556	0.0255533	1.0056	0.00925714	1.0116	0.0401131		1.00667	-0.0608705	0
1.00732	0.0208919	1.0074	0.00200312	1.01492	0.0381796		1.00833	0.0303647	0
1.00892	0.0171972	1.009	0.00605278	1.01828	0.0523597		1.01	0.0824678	0		Fig. 2A
1.01056	0.0148383	1.0106	0.00927522	1.0216	0.0630461		1.01167	-0.0272942	0
1.01232	0.0222541	1.0124	0.00689067	1.02492	0.0708015		1.01333	0.0197382	0
1.01392	0.0295468	1.014	0.00183694	1.02828	0.0750413		1.015	-0.028973	0
1.01556	0.0329098	1.0156	-0.000644554	1.0316	0.0727996		1.01667	0.0632956	0
1.01732	0.0445536	1.0174	0.00548819	1.03492	0.067982		1.01833	0.0990622	0
1.01892	0.0574133	1.019	0.0140464	1.03828	0.0753498		1.02	0.0344122	0
1.02056	0.0702326	1.0206	0.0188016	1.0416	0.0753591		1.02167	0.152858	0
1.02232	0.0853098	1.0224	0.0217189	1.04492	0.0610698		1.02333	0.0560828	0
1.02392	0.172308	1.024	0.0167186	1.04828	0.0591837		1.025	0.14575	0
1.02556	0.602688	1.0256	0.00905828	1.0516	0.0686838		1.02667	0.0614105	0
1.02728	1.925	1.0274	0.0129111	1.05492	0.0658642		1.02833	0.220111	0
1.02884	4.49826	1.029	0.011205	1.05828	0.0696549		1.03	0.204783	0
1.03052	8.01498	1.0306	0.0154028	1.0616	0.0836733		1.03167	0.254432	0
1.03224	12.0713	1.0324	0.0113296	1.06492	0.111935		1.03333	0.250892	0
1.03384	16.2051	1.034	0.0144721	1.06828	0.156662		1.035	0.0908626	0
1.03552	19.8898	1.0356	0.0191133	1.0716	0.26868		1.03667	0.0894918	0
1.03724	22.9293	1.0374	0.0197724	1.07492	0.449541		1.03833	0.143129	0
1.03884	25.3321	1.039	0.0134706	1.07828	0.686704		1.04	0.200396	0
1.04052	27.1064	1.0406	0.0225082	1.0816	0.975941		1.04167	0.168164	0
1.04224	28.339	1.0424	0.0329215	1.08492	1.41004		1.04333	0.201406	0
1.04384	29.1401	1.044	0.0290884	1.08828	2.1651		1.045	0.237842	0
1.04552	29.5956	1.0456	0.0285278	1.0916	3.10728		1.04667	0.345094	0
1.04724	29.8113	1.0474	0.0284721	1.09492	3.99334		1.04833	0.260199	0
1.04884	29.8462	1.049	0.0380085	1.09828	4.64297		1.05	0.318526	0
1.05052	29.7017	1.0506	0.042787	1.1016	5.05966		1.05167	0.187589	0
1.05224	29.4294	1.0524	0.0355018	1.10492	5.30032		1.05333	0.32698	0
1.05384	29.0527	1.054	0.0313245	1.10828	5.43298		1.055	0.412943	0
1.05552	28.5842	1.05556	0.033752	1.1116	5.50911		1.05667	0.34847	0
1.05724	28.0631	1.05732	0.0360927	1.11492	5.54164		1.05833	0.279772	0
1.05884	27.4853	1.05892	0.0378721	1.11828	5.55367		1.06	0.392273	0
1.06052	26.862	1.06056	0.0283613	1.1216	5.55768		1.06167	0.378418	0
1.06224	26.1939	1.06232	0.0239066	1.12492	5.54618		1.06333	0.449308	0
1.06384	25.5119	1.06392	0.0251366	1.12828	5.52833		1.065	0.509063	0
1.06552	24.8087	1.06556	0.0214258	1.1316	5.50042		1.06667	0.382076	0
1.06724	24.1053	1.06732	0.0191668	1.13492	5.47839		1.06833	0.457031	0
1.06884	23.385	1.06892	0.0175366	1.13828	5.44973		1.07	0.440452	0
1.07052	22.6494	1.07056	0.00269251	1.1416	5.43078		1.07167	0.427325	0
1.07224	21.9244	1.07232	0.000399999	1.14492	5.39683		1.07333	0.5062	0
1.07384	21.1933	1.07392	-0.00383752	1.14828	5.37092		1.075	0.542797	0
1.07552	20.4823	1.07556	-0.00851236	1.1516	5.33131		1.07667	0.511763	0
1.07724	19.7828	1.07732	-0.0167108	1.15492	5.29749		1.07833	0.663359	0
1.07884	19.1015	1.07892	-0.0166827	1.15828	5.25715		1.08	0.713157	0
1.08052	18.43	1.08056	-0.0358278	1.1616	5.22763		1.08167	0.628931	0
1.08224	17.7969	1.08232	-0.030405	1.16492	5.18557		1.08333	0.613414	0
1.08384	17.2263	1.08392	-0.0381144	1.16828	5.14348		1.085	0.724825	0
1.08552	16.6669	1.08556	-0.0469774	1.1716	5.10331		1.08667	0.502216	0
1.08724	16.0708	1.08732	-0.0582507	1.17492	5.0527		1.08833	0.820247	0
1.08884	15.517	1.08892	-0.0618829	1.17828	5.00547		1.09	0.659188	0
1.09052	14.9846	1.09056	-0.0650395	1.1816	4.94423		1.09167	0.913916	0
1.09224	14.4458	1.09232	-0.0818532	1.18492	4.87475		1.09333	0.854161	0
1.09384	13.9096	1.09392	-0.0904197	1.18828	4.80341		1.095	1.06301	0
1.09552	13.4015	1.09556	-0.0907186	1.1916	4.7398		1.09667	0.828965	0
1.09724	12.9057	1.09732	-0.0944229	1.19492	4.66962		1.09833	0.992116	0
1.09884	12.4279	1.09892	-0.0936318	1.19828	4.59674		1.1	0.958424	0
1.10052	11.9648	1.10056	-0.102334	1.20152	4.52253		1.10167	1.08852	0
1.10224	11.5298	1.10232	-0.109351	1.20484	4.46211		1.10333	1.12062	0
1.10384	11.1035	1.10392	-0.117569	1.20824	4.40293		1.105	1.06272	0
1.10552	10.6947	1.10556	-0.117906	1.21152	4.33784		1.10667	1.1825	0
1.10724	10.3089	1.10732	-0.119779	1.21484	4.29173		1.10833	1.16839	0
1.10884	9.95148	1.10892	-0.125643	1.21824	4.24234		1.11	1.26357	0
1.11052	9.60033	1.11056	-0.130948	1.22152	4.20961		1.11167	1.37496	0
1.11224	9.25962	1.11232	-0.137291	1.22484	4.17439		1.11333	1.20131	0
1.11384	8.92801	1.11392	-0.140985	1.22824	4.13863		1.115	1.48282	0
1.11552	8.61986	1.11556	-0.143713	1.23152	4.11542		1.11667	1.30299	0
1.11724	8.32802	1.11732	-0.141956	1.23484	4.09278		1.11833	1.38712	0
1.11884	8.05249	1.11892	-0.155485	1.23824	4.06263		1.12	1.58347	0
1.12052	7.78099	1.12056	-0.166749	1.24152	4.04361		1.12167	1.57335	0
1.12224	7.53233	1.12232	-0.155555	1.24484	4.02324		1.12333	1.50337	0
1.12384	7.28958	1.12392	-0.153677	1.24824	4.01248		1.125	1.57892	0
1.12552	7.05562	1.12556	-0.15966	1.25152	4.00336		1.12667	1.65779	0
1.12724	6.82084	1.12732	-0.163232	1.25484	3.99795		1.12833	1.66504	0
1.12884	6.59053	1.12892	-0.175938	1.25824	4.00936		1.13	1.67085	0
1.13052	6.38583	1.13056	-0.186476	1.26152	4.03596		1.13167	1.5224	0
1.13224	6.17744	1.13232	-0.18968	1.26484	4.08499		1.13333	1.85721	0
1.13384	5.98681	1.13392	-0.197687	1.26824	4.1826		1.135	1.71214	0
1.13552	5.80475	1.13556	-0.198456	1.27152	4.35175		1.13667	1.80482	0
1.13724	5.65185	1.13732	-0.189063	1.27484	4.63442		1.13833	1.9187	0
1.13884	5.49431	1.13892	-0.190175	1.27824	5.06501		1.14	2.0439	0
1.14052	5.33824	1.14056	-0.190457	1.28152	5.68104		1.14167	1.85867	0
1.14224	5.17533	1.14232	-0.1988	1.28484	6.53785		1.14333	2.00916	0
1.14384	5.0324	1.14392	-0.205004	1.28824	7.64918		1.145	2.05752	0
1.14552	4.88039	1.14556	-0.20544	1.29152	9.0441		1.14667	2.09331	0
1.14724	4.73741	1.14732	-0.205544	1.29484	10.636		1.14833	2.17268	0
1.14884	4.60319	1.14892	-0.211858	1.29824	12.3714		1.15	2.17199	0
1.15052	4.47683	1.15056	-0.213662	1.30152	14.3214		1.15167	2.25535	0
1.15224	4.35204	1.15232	-0.21965	1.30484	16.4049		1.15333	2.32056	0
1.15384	4.23195	1.15392	-0.216092	1.30824	18.5229		1.155	2.23375	0
1.15552	4.11903	1.15556	-0.216514	1.31152	20.5521		1.15667	2.4133	0
1.15724	4.01001	1.15732	-0.220999	1.31484	22.4191		1.15833	2.43556	0
1.15884	3.88885	1.15892	-0.227941	1.31824	24.0626		1.16	2.43844	0
1.16052	3.78919	1.16056	-0.229849	1.32152	25.4035		1.16167	2.51286	49.062
1.16224	3.69072	1.16232	-0.221176	1.32484	26.3703		1.16333	2.48732	48.8349
1.16384	3.5991	1.16392	-0.220957	1.32824	26.9083		1.165	2.59736	49.2603
1.16552	3.50763	1.16556	-0.230073	1.33152	27.0016		1.16667	2.66738	49.1723
1.16724	3.40835	1.16732	-0.23346	1.33484	26.6283		1.16833	2.68586	49.24
1.16884	3.32392	1.16892	-0.225222	1.33824	25.79		1.17	2.67721	49.3725
1.17052	3.24276	1.17056	-0.227894	1.34152	24.513		1.17167	2.58161	49.235
1.17224	3.15637	1.17232	-0.235488	1.34484	22.892		1.17333	2.73822	49.0604
1.17384	3.08092	1.17392	-0.232498	1.34824	21.0847		1.175	2.80812	49.1961
1.17552	2.99992	1.17556	-0.231418	1.35152	19.2213		1.17667	2.7427	49.4929
1.17724	2.92977	1.17732	-0.239214	1.35484	17.2179		1.17833	2.89892	49.4111
1.17884	2.85245	1.17892	-0.246631	1.35824	15.1971		1.18	2.8298	49.4555
1.18052	2.77893	1.18056	-0.247469	1.36152	13.2013		1.18167	2.97612	49.4661
1.18224	2.71274	1.18232	-0.242429	1.36484	11.3533		1.18333	2.97088	49.0005
1.18384	2.65308	1.18392	-0.244944	1.36824	9.6997		1.185	2.985	49.476
1.18552	2.5869	1.18556	-0.239977	1.37152	8.24467		1.18667	3.02567	49.5748
1.18724	2.52309	1.18732	-0.254298	1.37484	7.01874		1.18833	3.02078	48.8966
1.18884	2.46521	1.18892	-0.25581	1.37824	5.9816		1.19	3.09165	48.5132
1.19052	2.42383	1.19056	-0.2576	1.38152	5.12001		1.19167	3.25138	49.1035
1.19224	2.38047	1.19232	-0.257334	1.38484	4.41781		1.19333	3.09697	48.668
1.19384	2.31913	1.19392	-0.251113	1.38824	3.84258		1.195	3.16374	48.4218
1.19552	2.27188	1.19556	-0.253597	1.39152	3.39802		1.19667	3.16711	49.5324
1.19724	2.21425	1.19732	-0.26899	1.39484	3.04001		1.19833	3.25211	49.7112
1.19884	2.16926	1.19892	-0.259816	1.39824	2.75198		1.2	3.12537	49.6035
1.20052	2.1157	1.20056	-0.255787	1.40152	2.53537		1.20167	3.22657	49.5517
1.20224	2.07535	1.20232	-0.258722	1.40484	2.38886		1.20333	3.22991	49.9033
1.20384	2.03436	1.20392	-0.268054	1.40824	2.25649		1.205	3.31019	49.652
1.20552	1.9857	1.20556	-0.261441	1.41152	2.15205		1.20667	3.23842	49.6891
1.20724	1.94325	1.20732	-0.261918	1.41484	2.0836		1.20833	3.37187	49.4091
1.20884	1.89168	1.20892	-0.25915	1.41824	2.03101		1.21	3.42328	49.9349
1.21052	1.86244	1.21056	-0.263936	1.42152	1.98944		1.21167	3.34457	50.0503
1.21224	1.8154	1.21232	-0.268704	1.42484	1.96735		1.21333	3.45231	49.9057
1.21384	1.77477	1.21392	-0.273367	1.42824	1.94705		1.215	3.49741	50.6613
1.21552	1.73502	1.21556	-0.27193	1.43152	1.94463		1.21667	3.55774	50.4795
1.21724	1.6978	1.21732	-0.275872	1.43484	1.94612		1.21833	3.47808	49.397
1.21884	1.66955	1.21892	-0.265063	1.43824	1.95524		1.22	3.66033	49.5243
1.22052	1.63271	1.22056	-0.2659	1.44152	1.96405		1.22167	3.59792	49.3891
1.22224	1.60459	1.22232	-0.269194	1.44484	1.96454		1.22333	3.66618	49.4041
1.22384	1.57221	1.22392	-0.277115	1.44824	1.96132		1.225	3.72762	50.3694
1.22552	1.53432	1.22556	-0.27633	1.45152	1.96527		1.22667	3.70915	49.5535
1.22724	1.5081	1.22732	-0.263754	1.45484	1.96773		1.22833	3.71708	49.0594
1.22884	1.47373	1.22892	-0.263163	1.45824	1.97597		1.23	3.88995	49.0078
1.23052	1.44244	1.23056	-0.254587	1.46152	1.98499		1.23167	3.75511	48.8643
1.23224	1.42288	1.23232	-0.251136	1.46484	1.97737		1.23333	3.91561	48.899
1.23384	1.39554	1.23392	-0.24753	1.46824	1.97461		1.235	3.99825	48.5422
1.23552	1.36883	1.23556	-0.234195	1.47152	1.98185		1.23667	3.94988	48.4961
1.23724	1.34239	1.23732	-0.223514	1.47484	1.98361		1.23833	4.01648	48.5472
1.23884	1.3252	1.23892	-0.22832	1.47824	1.96793		1.24	3.99689	48.5967
1.24052	1.29578	1.24056	-0.222959	1.48152	1.954		1.24167	4.22099	48.0745
1.24224	1.27633	1.24232	-0.221442	1.48484	1.94013		1.24333	4.05584	48.1601
1.24384	1.25633	1.24392	-0.211366	1.48824	1.92331		1.245	4.11592	48.198
1.24552	1.25074	1.24556	-0.201218	1.49152	1.90773		1.24667	4.28384	48.0996
1.24724	1.2247	1.24732	-0.185251	1.49484	1.88488		1.24833	4.29985	47.8506
1.24884	1.20035	1.24892	-0.186718	1.49824	1.86111		1.25	4.44959	47.7602
1.25052	1.1876	1.25056	-0.171214	1.50152	1.8519		1.25167	4.41273	47.7837
1.25224	1.16575	1.25232	-0.15942	1.50484	1.83551		1.25333	4.5418	47.6026
1.25384	1.14481	1.25392	-0.151848	1.50824	1.83426		1.255	4.63343	47.8335
1.25552	1.12793	1.25556	-0.141087	1.51152	1.8367		1.25667	4.67637	47.4777
1.25724	1.11458	1.25732	-0.139428	1.51484	1.84212		1.25833	4.73904	48.0895
1.25884	1.1018	1.25892	-0.12448	1.51824	1.86264		1.26	4.66687	47.5622
1.26052	1.083	1.26056	-0.110295	1.52152	1.87922		1.26167	4.84678	46.7816
1.26224	1.06642	1.26232	-0.102017	1.52484	1.89897		1.26333	4.9088	46.7708
1.26384	1.04897	1.26392	-0.102446	1.52824	1.93615		1.265	4.97291	46.7319
1.26552	1.04383	1.26556	-0.102923	1.53152	1.98836		1.26667	5.15905	46.6289
1.26724	1.02615	1.26732	-0.0928039	1.53484	2.02987		1.26833	5.13818	46.5477
1.26884	1.01653	1.26892	-0.0794138	1.53824	2.08276		1.27	5.21499	46.5417
1.27052	1.01279	1.27056	-0.0749963	1.54152	2.14315		1.27167	5.15607	46.15
1.27224	1.006	1.27232	-0.0675225	1.54484	2.20675		1.27333	5.2713	46.2359
1.27384	1.00046	1.27392	-0.0654654	1.54824	2.25773		1.275	5.24211	45.8823
1.27552	0.998794	1.27556	-0.0555859	1.55152	2.30591		1.27667	5.52847	45.7352
1.27724	0.992973	1.27732	-0.0496435	1.55484	2.35386		1.27833	5.55863	45.4562
1.27884	0.989823	1.27892	-0.0434651	1.55824	2.38478		1.28	5.69424	45.9339
1.28052	0.989084	1.28056	-0.0432761	1.56152	2.42255		1.28167	5.79142	45.4586
1.28224	0.998383	1.28232	-0.0483174	1.56484	2.43337		1.28333	5.76006	45.287
1.28384	1.01137	1.28392	-0.043288	1.56824	2.44294		1.285	5.81155	45.3413
1.28552	1.02286	1.28556	-0.031633	1.57152	2.45768		1.28667	6.01556	45.4376
1.28724	1.03824	1.28732	-0.0207852	1.57484	2.44052		1.28833	6.11437	45.1332
1.28884	1.05528	1.28892	-0.025249	1.57824	2.4182		1.29	6.08227	45.1442
1.29052	1.06531	1.29056	-0.0250408	1.58152	2.38729		1.29167	6.10191	44.9503
1.2922	1.08548	1.29232	-0.0239818	1.58484	2.33343		1.29333	6.14031	44.8741
1.29376	1.11345	1.29392	-0.0230915	1.58824	2.2663		1.295	6.33511	44.4908
1.29548	1.14102	1.29556	-0.0273488	1.59152	2.19214		1.29667	6.26715	44.2093
1.29716	1.15569	1.29732	-0.0158347	1.59484	2.09696		1.29833	6.41506	44.0686
1.29876	1.18927	1.29892	-0.015052	1.59824	2.00446		1.3	6.44415	44.0537
1.30048	1.21757	1.30056	-0.0235653	1.60152	1.89805		1.30167	6.52618	43.816
1.30216	1.23781	1.30232	-0.0235801	1.60484	1.79032		1.30333	6.52744	43.5901
1.30376	1.26527	1.30392	-0.0213971	1.60824	1.66382		1.305	6.60294	43.6104
1.30548	1.28922	1.30556	-0.0204403	1.61152	1.53385		1.30667	6.73926	43.433
1.30716	1.30433	1.30732	-0.0323466	1.61484	1.40732		1.30833	6.69836	43.2403
1.30876	1.33254	1.30892	-0.0359505	1.61824	1.28573		1.31	6.67464	43.0023
1.31048	1.35872	1.31056	-0.0388101	1.62152	1.15912		1.31167	6.79825	43.2234
1.31216	1.38611	1.31232	-0.0341841	1.62484	1.02348		1.31333	6.87081	42.9639
1.31376	1.41367	1.31392	-0.0449184	1.62824	0.88178		1.315	6.82387	42.7562
1.31548	1.44295	1.31556	-0.038005	1.63152	0.764679		1.31667	6.9531	42.6726
1.31716	1.4695	1.31732	-0.0343472	1.63484	0.666372		1.31833	6.8477	42.5089
1.31876	1.48555	1.31892	-0.0396064	1.63824	0.561823		1.32	7.07794	42.3041
1.32048	1.51823	1.32056	-0.0393378	1.64152	0.476939		1.32167	6.84242	42.3764
1.32216	1.55248	1.32232	-0.0389009	1.64484	0.399018		1.32333	7.06604	42.438
1.32376	1.56749	1.32392	-0.0444723	1.64824	0.342182		1.325	7.15673	42.4242
1.32548	1.58615	1.32556	-0.0480169	1.65152	0.282371		1.32667	6.89516	42.6257
1.32716	1.61018	1.32732	-0.0501759	1.65484	0.253089		1.32833	7.07866	42.487
1.32876	1.62648	1.32892	-0.0525137	1.65824	0.218633		1.33	7.13646	42.4322
1.33048	1.65262	1.33056	-0.0422087	1.66152	0.179082		1.33167	7.07147	42.2681
1.33216	1.65922	1.33232	-0.0464785	1.66484	0.146423		1.33333	7.02022	42.1899
1.33376	1.68202	1.33392	-0.0494601	1.66824	0.12789		1.335	7.12465	41.743
1.33548	1.6961	1.33556	-0.0416835	1.67152	0.114943		1.33667	6.97424	41.7724
1.33716	1.70151	1.33732	-0.0504361	1.67484	0.101687		1.33833	7.06216	41.9656
1.33876	1.70412	1.33892	-0.0476644	1.67824	0.0830667		1.34	6.97335	42.0434
1.34048	1.70781	1.34056	-0.0520433	1.68152	0.0658793		1.34167	7.07375	41.6392
1.34216	1.71695	1.34232	-0.0516004	1.68484	0.0430443		1.34333	7.02799	41.6523
1.34376	1.71639	1.34392	-0.0511969	1.68824	0.0161975		1.345	6.87944	41.8288
1.34548	1.71716	1.34556	-0.0533157	1.69152	0.0121922		1.34667	7.12749	41.671
1.34716	1.70877	1.34732	-0.0556689	1.69484	-0.000117343		1.34833	6.9175	41.2636
1.34876	1.7065	1.34892	-0.0547809	1.69824	-0.0164172		1.35	6.87254	41.5878
1.35048	1.69515	1.35056	-0.0597619	1.70152	-0.0149808		1.35167	6.7086	41.3383
1.35216	1.68379	1.35232	-0.0585525	1.70484	-0.0279269		1.35333	6.8409	41.1633
1.35376	1.67392	1.35392	-0.0621969	1.70824	-0.0327435		1.355	6.86654	40.9969
1.35548	1.66218	1.35556	-0.0705884	1.71152	-0.032088		1.35667	6.71136	41.2272
1.35716	1.65014	1.35732	-0.080811	1.71484	-0.0348374		1.35833	6.68736	41.3323
1.35876	1.6329	1.35892	-0.0812988	1.71824	-0.0295248		1.36	6.66819	41.1795
1.36048	1.61379	1.36056	-0.088673	1.72152	-0.0193869		1.36167	6.54537	40.9338
1.36216	1.58023	1.36232	-0.0868735	1.72484	-0.00849707		1.36333	6.63461	41.0421
1.36376	1.54372	1.36392	-0.0972076	1.72824	0.010414		1.365	6.58879	40.5029
1.36548	1.51396	1.36556	-0.102103	1.73148	0.034487		1.36667	6.2815	40.3266
1.36716	1.48249	1.36732	-0.103451	1.73476	0.0523606		1.36833	6.30666	40.3541
1.36876	1.45008	1.36892	-0.119545	1.73816	0.0712625		1.37	6.35039	40.0306
1.37048	1.4135	1.37056	-0.132888	1.74148	0.089282		1.37167	6.10693	40.0368
1.37216	1.3729	1.37232	-0.141106	1.74476	0.106679		1.37333	6.08552	40.463
1.37376	1.33152	1.37392	-0.146472	1.74816	0.106289		1.375	6.13505	40.2555
1.37548	1.28371	1.37556	-0.154654	1.75148	0.117089		1.37667	5.88288	40.1172
1.37716	1.23507	1.37732	-0.161782	1.75476	0.113376		1.37833	5.93841	40.3718
1.37876	1.18387	1.37892	-0.163753	1.75816	0.117497		1.38	5.84819	39.7487
1.38048	1.14227	1.38056	-0.180148	1.76148	0.114033		1.38167	5.79002	39.6978
1.38216	1.08723	1.38232	-0.185696	1.76476	0.093915		1.38333	5.80755	40.17
1.38376	1.0392	1.38384	-0.1894	1.76816	0.0892817		1.385	5.74374	39.981
1.38548	0.977499	1.38552	-0.191208	1.77148	0.0615567		1.38667	5.59799	39.973
1.38716	0.933368	1.38724	-0.191743	1.77476	0.0389661		1.38833	5.43253	40.2833
1.38876	0.877821	1.38884	-0.200865	1.77816	0.0223182		1.39	5.30433	39.9594
1.39048	0.821742	1.39052	-0.201024	1.78148	-0.00588303		1.39167	5.33937	39.7511
1.39216	0.762631	1.39224	-0.220579	1.78476	-0.0209372		1.39333	5.16222	39.9378
1.39376	0.718181	1.39384	-0.217377	1.78816	-0.0481047		1.395	5.19889	39.2771
1.39548	0.678229	1.39552	-0.222396	1.79148	-0.0703931		1.39667	5.04511	39.3804
1.39716	0.633163	1.39724	-0.229397	1.79476	-0.0906885		1.39833	5.06238	39.3089
1.39876	0.58016	1.39884	-0.236568	1.79816	-0.118677		1.4	4.84674	39.1622
1.40048	0.52956	1.40052	-0.23591				1.40167	4.9094	39.2206
1.40216	0.493154	1.40224	-0.242547				1.40333	4.98249	39.6917
1.40376	0.453319	1.40384	-0.249211				1.405	4.51149	39.6589
1.40548	0.419424	1.40552	-0.246443				1.40667	4.64393	39.3643
1.40716	0.385672	1.40724	-0.246351				1.40833	4.60484	39.8489
1.40876	0.349605	1.40884	-0.252152				1.41	4.58466	39.1457
1.41048	0.307353	1.41052	-0.248723				1.41167	4.33266	38.7694
1.41216	0.283183	1.41224	-0.260988				1.41333	4.25065	38.8006
1.41376	0.255768	1.41384	-0.262631				1.415	4.20052	38.8197
1.41548	0.232328	1.41552	-0.259642				1.41667	4.1567	38.5576
1.41716	0.202173	1.41724	-0.276957				1.41833	3.91757	39.1476
1.41876	0.179611	1.41884	-0.27382				1.42	3.88759	38.8273
1.42048	0.157447	1.42052	-0.275575				1.42167	3.84694	39.3313
1.42216	0.138247	1.42224	-0.280352				1.42333	3.75096	39.105
1.42376	0.114873	1.42384	-0.288592				1.425	3.88582	39.2893
1.42548	0.0943101	1.42552	-0.29108				1.42667	3.58781	38.8362
1.42716	0.077506	1.42724	-0.297282				1.42833	3.52106	38.7666
1.42876	0.0656054	1.42884	-0.295419				1.43	3.47243	38.7889
1.43048	0.0531395	1.43052	-0.289101				1.43167	3.37892	38.5618
1.43216	0.0339303	1.43224	-0.296084				1.43333	3.32342	38.0555
1.43376	0.0236398	1.43384	-0.302701				1.435	3.23022	38.3948
1.43548	0.010871	1.43552	-0.311953				1.43667	3.24623	38.397
1.43716	-0.00246908	1.43724	-0.311196				1.43833	3.13743	38.2021
1.43876	-0.0111803	1.43884	-0.300678				1.44	3.16235	38.6184
1.44048	-0.0245083	1.44052	-0.308277				1.44167	3.01916	38.3537
1.44216	-0.0336009	1.44224	-0.320331				1.44333	2.9846	38.4187
1.44376	-0.0518772	1.44384	-0.323235				1.445	2.95798	38.9514
1.44548	-0.0589187	1.44552	-0.319904				1.44667	2.80126	38.6472
1.44716	-0.0668381	1.44724	-0.318504				1.44833	2.69083	38.8141
1.44876	-0.0769814	1.44884	-0.322696				1.45	2.74667	39.1059
1.45048	-0.0786609	1.45052	-0.318568				1.45167	2.66757	38.7991
1.45216	-0.084959	1.45224	-0.337436				1.45333	2.56946	0
1.45376	-0.0941724	1.45384	-0.334916				1.455	2.50506	0
1.45548	-0.097854	1.45552	-0.335844				1.45667	2.41836	0
1.45716	-0.103718	1.45724	-0.343319				1.45833	2.43598	0
1.45876	-0.110722	1.45884	-0.353283				1.46	2.28898	0
1.46048	-0.111009	1.46052	-0.347906				1.46167	2.24006	0
1.46216	-0.115575	1.46224	-0.356333				1.46333	2.34532	0
1.46376	-0.124849	1.46384	-0.358213				1.465	2.14566	0
1.46548	-0.133797	1.46552	-0.357836				1.46667	2.17358	0
1.46716	-0.132781	1.46724	-0.358313				1.46833	2.16803	0
1.46876	-0.135166	1.46884	-0.363454				1.47	2.15051	0
1.47048	-0.145875	1.47052	-0.35597				1.47167	1.86826	0
1.47216	-0.143722	1.47224	-0.370773				1.47333	1.90901	0
1.47376	-0.15004	1.47384	-0.377589				1.475	1.9115	0
1.47548	-0.145391	1.47552	-0.379222				1.47667	1.85226	0
1.47716	-0.15209	1.47724	-0.379091				1.47833	1.77979	0
1.47876	-0.155664	1.47884	-0.382159				1.48	1.757	0
1.48048	-0.160313	1.48052	-0.381				1.48167	1.72849	0
1.48216	-0.167403	1.48224	-0.38429				1.48333	1.79711	0
1.48376	-0.159169	1.48384	-0.380689				1.485	1.71936	0
1.48548	-0.162606	1.48552	-0.385786				1.48667	1.5018	0
1.48716	-0.169376	1.48724	-0.379474				1.48833	1.56924	0
1.48876	-0.172209	1.48884	-0.389031				1.49	1.6266	0
1.49048	-0.179488	1.49052	-0.38829				1.49167	1.52828	0
1.49216	-0.18507	1.49224	-0.380155				1.49333	1.57603	0
1.49376	-0.172372	1.49384	-0.38139				1.495	1.44565	0
1.49548	-0.184038	1.49552	-0.377799				1.49667	1.25828	0
1.49716	-0.196307	1.49724	-0.381364				1.49833	1.35507	0
1.49876	-0.193562	1.49884	-0.385349				1.5	1.29477	0
1.50048	-0.189711	1.50052	-0.373336				1.50167	1.48773	0
1.50216	-0.194139	1.50224	-0.376299				1.50333	1.23056	0
1.50376	-0.1967	1.50384	-0.375042				1.505	1.22675	0
1.50548	-0.202728	1.50552	-0.373609				1.50667	1.30632	0
1.50716	-0.201348	1.50724	-0.372455				1.50833	1.20213	0
1.50876	-0.201569	1.50884	-0.369309				1.51	1.01472	0
1.51048	-0.20575	1.51052	-0.365449				1.51167	1.12782	0
1.51216	-0.200461	1.51224	-0.35879				1.51333	1.14212	0
1.51376	-0.197188	1.51384	-0.356508				1.515	0.965086	0
1.51548	-0.208209	1.51552	-0.347529				1.51667	1.12177	0
1.51716	-0.217953	1.51724	-0.333597				1.51833	1.02957	0
1.51876	-0.213399	1.51884	-0.336577				1.52	1.14104	0
1.52048	-0.212599	1.52052	-0.333308				1.52167	1.00788	0
1.52216	-0.217993	1.52224	-0.343042				1.52333	0.998098	0
1.52376	-0.218081	1.52384	-0.331968				1.525	0.914318	0
1.52548	-0.221466	1.52552	-0.329229				1.52667	0.872029	0
1.52716	-0.214382	1.52724	-0.329285				1.52833	0.982046	0
1.52876	-0.224791	1.52884	-0.329921				1.53	0.605633	0
1.53048	-0.222447	1.53052	-0.333201				1.53167	0.885393	0
1.53216	-0.220289	1.53224	-0.326203				1.53333	0.792549	0
1.53376	-0.225821	1.53384	-0.322457				1.535	0.858803	0
1.53548	-0.214164	1.53552	-0.317114				1.53667	0.861432	0
1.53716	-0.222126	1.53724	-0.313712				1.53833	0.680056	0
1.53876	-0.219797	1.53884	-0.308896				1.54	0.875346	0
1.54048	-0.216232	1.54052	-0.312778				1.54167	0.655059	0
1.54216	-0.211366	1.54224	-0.309363				1.54333	0.601535	0
1.54376	-0.209868	1.54384	-0.298551				1.545	0.776989	0
1.54548	-0.217237	1.54552	-0.299026				1.54667	0.526175	0
1.54716	-0.213008	1.54724	-0.300761				1.54833	0.704036	0
1.54876	-0.21466	1.54884	-0.297971				1.55	0.494187	0
1.55048	-0.216958	1.55052	-0.293767				1.55167	0.680199	0
1.55216	-0.215449	1.55224	-0.290172				1.55333	0.538759	0
1.55376	-0.206999	1.55384	-0.286762				1.555	0.650008	0
1.55548	-0.201081	1.55552	-0.278906				1.55667	0.6394	0
1.55716	-0.20064	1.55724	-0.2717				1.55833	0.619619	0
1.55868	-0.19379	1.55884	-0.266558				1.56	0.467912	0
1.56044	-0.193064	1.56052	-0.253728				1.56167	0.543771	0
1.56208	-0.193447	1.56224	-0.237632				1.56333	0.457652	0
1.56368	-0.197474	1.56384	-0.219985				1.565	0.696365	0
1.56544	-0.188317	1.56552	-0.197146				1.56667	0.46374	0
1.56708	-0.183309	1.56724	-0.168165				1.56833	0.580203	0
1.56868	-0.183484	1.56884	-0.130569				1.57	0.558488	0
1.57044	-0.181376	1.57052	-0.0764093				1.57167	0.429103	0
1.57208	-0.174164	1.57224	0.00659664				1.57333	0.419855	0
1.57368	-0.173034	1.57384	0.119734				1.575	0.497332	0
1.57544	-0.173577	1.57552	0.290713				1.57667	0.342006	0
1.57708	-0.170919	1.57724	0.50774				1.57833	0.449966	0
1.57868	-0.16013	1.57884	0.770356				1.58	0.515478	0
1.58044	-0.152989	1.58052	1.08617				1.58167	0.308356	0
1.58208	-0.151448	1.58224	1.44428				1.58333	0.369115	0
1.58368	-0.15278	1.58384	1.87992				1.585	0.367211	0
1.58544	-0.152703	1.58552	2.36895				1.58667	0.455934	0
1.58708	-0.143184	1.58724	2.89516				1.58833	0.462783	0
1.58868	-0.140426	1.58884	3.47051				1.59	0.429156	0
1.59044	-0.12973	1.59052	4.07244				1.59167	0.338541	0
1.59208	-0.132507	1.59224	4.69507				1.59333	0.357056	0
1.59368	-0.128222	1.59384	5.31032				1.595	0.310061	0
1.59544	-0.129708	1.59552	5.91604				1.59667	0.305225	0
1.59708	-0.122883	1.59724	6.50288				1.59833	0.368514	0
1.59868	-0.122675	1.59884	7.07299				1.6	0.248686	0
1.60044	-0.129556	1.60052	7.60347				1.60167	0.236545	0
1.60208	-0.124152	1.60224	8.10636				1.60333	0.225215	0
1.60368	-0.129559	1.60384	8.55973				1.605	0.262543	0
1.60544	-0.126084	1.60552	8.98285				1.60667	0.32265	0
1.60708	-0.133422	1.60724	9.35992				1.60833	0.0478967	0
1.60868	-0.142629	1.60884	9.68095				1.61	0.272854	0
1.61044	-0.13972	1.61052	9.95408				1.61167	0.24407	0
1.61208	-0.137476	1.61224	10.1826				1.61333	0.297248	0
1.61368	-0.14813	1.61384	10.3787				1.615	0.0962331	0
1.61544	-0.155642	1.61552	10.5258				1.61667	0.127139	0
1.61708	-0.154873	1.61724	10.6261				1.61833	0.278077	0
1.61868	-0.164749	1.61884	10.6957				1.62	0.139566	0
1.62044	-0.176732	1.62052	10.7065				1.62167	0.166044	0
1.62208	-0.18225	1.62224	10.6772				1.62333	0.286998	0
1.62368	-0.191231	1.62384	10.62				1.625	0.23449	0
1.62544	-0.201451	1.62552	10.5211				1.62667	0.14717	0
1.62708	-0.208812	1.62724	10.3936				1.62833	0.0722056	0
1.62868	-0.209637	1.62884	10.2219				1.63	0.296365	0
1.63044	-0.225262	1.63052	10.0329				1.63167	0.132904	0
1.63208	-0.23241	1.63224	9.82844				1.63333	0.205576	0
1.63368	-0.23294	1.63384	9.59688				1.635	0.244372	0
1.63544	-0.243787	1.63552	9.35833				1.63667	0.0635216	0
1.63708	-0.255036	1.63724	9.09283				1.63833	0.144381	0
1.63868	-0.25694	1.63884	8.81136				1.64	0.094862	0
1.64044	-0.26014	1.64052	8.50431				1.64167	0.107984	0
1.64208	-0.261618	1.64224	8.18893				1.64333	0.184095	0
1.64368	-0.271633	1.64384	7.85912				1.645	0.170968	0
1.64544	-0.272547	1.64552	7.51427				1.64667	0.11723	0
1.64708	-0.270813	1.64724	7.17197				1.64833	0.0397578	0
1.64868	-0.28299	1.64884	6.82337				1.65	0.134852	0
1.65044	-0.282864	1.65052	6.47207				1.65167	0.0684594	0
1.65208	-0.276199	1.65224	6.13962				1.65333	0.0690811	0
1.65368	-0.277495	1.65384	5.7949				1.655	0.110807	0
1.65544	-0.277231	1.65552	5.46253				1.65667	0.15618	0
1.65708	-0.281583	1.65724	5.14768				1.65833	0.175537	0
1.65868	-0.272711	1.65884	4.84614				1.66	0.049245	0
1.66044	-0.277243	1.66052	4.554				1.66167	0.0834838	0
1.66208	-0.279699	1.66224	4.27573				1.66333	0.00489772	0
1.66368	-0.284892	1.66384	4.00555				1.665	-0.0151135	0
1.66544	-0.281844	1.66552	3.75573				1.66667	-0.100799	0
1.66708	-0.285416	1.66724	3.51015				1.66833	0.130998	0
1.66868	-0.28621	1.66884	3.27245				1.67	-0.121172	0
1.67044	-0.295412	1.67052	3.05186				1.67167	0.113917	0
1.67208	-0.294635	1.67224	2.84869				1.67333	-0.0629852	0
1.67368	-0.29697	1.67384	2.65445				1.675	0.11996	0
1.67544	-0.299748	1.67552	2.473				1.67667	0.228976	0
1.67708	-0.309717	1.67724	2.30325				1.67833	-0.0365198	0
1.67868	-0.309115	1.67884	2.15935				1.68	0.172449	0
1.68044	-0.311804	1.68052	2.00178				1.68167	0.0176612	0
1.68208	-0.313201	1.68224	1.86205				1.68333	-0.0254964	0
1.68368	-0.315131	1.68384	1.75542				1.685	0.00621486	0
1.68544	-0.312207	1.68552	1.65254				1.68667	0.078224	0
1.68708	-0.307178	1.68724	1.53344				1.68833	0.130477	0
1.68868	-0.313203	1.68884	1.44733				1.69	-0.024614	0
1.69044	-0.31659	1.69052	1.37004				1.69167	-0.0304592	0
1.69208	-0.324801	1.69224	1.28593				1.69333	-0.0354907	0
1.69368	-0.323602	1.69384	1.21601				1.695	-0.0894013	0
1.69544	-0.326738	1.69552	1.15102				1.69667	0.0373003	0
1.69708	-0.323877	1.69724	1.08882				1.69833	-0.101863	0
1.69868	-0.314001	1.69884	1.02592				1.7	0.0167289	0
1.70044	-0.326691	1.70052	0.975046				1.70167	-0.0908471	0
1.70208	-0.331401	1.70224	0.931606				1.70333	-0.0641265	0
1.70368	-0.338448	1.70384	0.873801				1.705	0.0235606	0
1.70544	-0.330578	1.70552	0.825717				1.70667	0.00399499	0
1.70708	-0.329172	1.70724	0.797839				1.70833	-0.0322556	0
1.70868	-0.327342	1.70884	0.757414				1.71	0.02944	0
1.71044	-0.327487	1.71052	0.733437				1.71167	-0.144676	0
1.71208	-0.328065	1.7122	0.696545				1.71333	-0.0738895	0
1.71368	-0.327461	1.71376	0.672668				1.715	-0.12563	0
1.71544	-0.321001	1.71548	0.641528				1.71667	0.00564375	0
1.71708	-0.324445	1.71716	0.622853				1.71833	-0.117254	0
1.71868	-0.326127	1.71876	0.596709				1.72	0.0115374	0
1.72044	-0.323274	1.72048	0.585235				1.72167	0.0107829	0
1.72208	-0.324261	1.72216	0.562845				1.72333	-0.0233638	0
1.72368	-0.327536	1.72376	0.541336				1.725	0.116506	0
1.72544	-0.32051	1.72548	0.531868				1.72667	-0.168277	0
1.72708	-0.325435	1.72716	0.513568				1.72833	-0.0876293	0
1.72868	-0.340771	1.72876	0.501779				1.73	-0.118811	0
1.73044	-0.331599	1.73048	0.484644				1.73167	-0.0734764	0
1.73208	-0.32605	1.73216	0.47497				1.73333	0.0255348	0
1.73368	-0.31742	1.73376	0.460552				1.735	0.0156434	0
1.73544	-0.318999	1.73548	0.455143				1.73667	0.102972	0
1.73708	-0.325239	1.73716	0.442083				1.73833	-0.0535225	0
1.73868	-0.323026	1.73876	0.432863				1.74	-0.124678	0
1.74044	-0.322327	1.74048	0.421434				1.74167	-0.0422638	0
1.74208	-0.326265	1.74216	0.418727				1.74333	0.0376071	0
1.74368	-0.324937	1.74376	0.398708				1.745	-0.00412403	0
1.74544	-0.3225	1.74548	0.389481				1.74667	-0.13913	0
1.74708	-0.315921	1.74716	0.370505				1.74833	-0.114982	0
1.74868	-0.314603	1.74876	0.360171				1.75	0.0212438	0
1.75044	-0.309684	1.75048	0.354733				1.75167	-0.0395967	0
1.75208	-0.30518	1.75216	0.338081				1.75333	-0.105416	0
1.75368	-0.304704	1.75376	0.315877				1.755	-0.0469255	0
1.75544	-0.294925	1.75548	0.302593				1.75667	0.0601931	0
1.75708	-0.291646	1.75716	0.281187				1.75833	-0.0700735	0
1.75868	-0.297463	1.75876	0.259452				1.76	-0.108464	0
1.76044	-0.288388	1.76048	0.255149				1.76167	-0.0786194	0
1.76208	-0.286084	1.76216	0.235317				1.76333	-0.181405	0
1.76368	-0.281712	1.76376	0.218893				1.765	-0.186434	0
1.76544	-0.284455	1.76548	0.190772				1.76667	-0.251846	0
1.76708	-0.27943	1.76716	0.171951				1.76833	-0.120031	0
1.76868	-0.282059	1.76876	0.150992				1.77	-0.156872	0
1.77044	-0.276003	1.77048	0.129787				1.77167	0.00109337	0
1.77208	-0.272609	1.77216	0.101722				1.77333	-0.0375752	0
1.77368	-0.267876	1.77376	0.0901392				1.775	-0.0281138	0
1.77544	-0.264668	1.77548	0.0749125				1.77667	-0.0196713	0
1.77708	-0.268391	1.77716	0.043977				1.77833	0.153775	0
1.77868	-0.259589	1.77876	0.0165241				1.78	0.0270335	0
1.78044	-0.260048	1.78048	-0.00543122				1.78167	-0.0434803	0
1.78208	-0.267858	1.78216	-0.0312042				1.78333	0.0147686	0
1.78368	-0.252065	1.78376	-0.0592196				1.785	-0.241912	0
1.78544	-0.249122	1.78548	-0.0714881				1.78667	0.0367049	0
1.78708	-0.247869	1.78716	-0.0960992				1.78833	-0.0129409	0
1.78868	-0.246702	1.78876	-0.117707				1.79	-0.131667	0
1.79044	-0.242987	1.79048	-0.13673				1.79167	-0.138144	0
1.79208	-0.240417	1.79216	-0.150543				1.79333	-0.0856285	0
1.79368	-0.230488	1.79376	-0.163607				1.795	-0.0900151	0
1.79544	-0.225995	1.79548	-0.184679				1.79667	-0.0266326	0
1.79708	-0.225445	1.79716	-0.202698				1.79833	-0.0938573	0
1.79868	-0.22354	1.79876	-0.220364				1.8	-0.0550287	0
							1.27167	5.15607	46.15
							1.27333	5.2713	46.2359
							1.275	5.24211	45.8823
							1.27667	5.52847	45.7352
							1.27833	5.55863	45.4562
							1.28	5.69424	45.9339
							1.28167	5.79142	45.4586
							1.28333	5.76006	45.287
							1.285	5.81155	45.3413
							1.28667	6.01556	45.4376
							1.28833	6.11437	45.1332
							1.29	6.08227	45.1442
							1.29167	6.10191	44.9503
							1.29333	6.14031	44.8741
							1.295	6.33511	44.4908
							1.29667	6.26715	44.2093
							1.29833	6.41506	44.0686
							1.3	6.44415	44.0537
							1.30167	6.52618	43.816
							1.30333	6.52744	43.5901
							1.305	6.60294	43.6104
							1.30667	6.73926	43.433
							1.30833	6.69836	43.2403
							1.31	6.67464	43.0023
							1.31167	6.79825	43.2234
							1.31333	6.87081	42.9639
							1.315	6.82387	42.7562
							1.31667	6.9531	42.6726
							1.31833	6.8477	42.5089
							1.32	7.07794	42.3041
							1.32167	6.84242	42.3764
							1.32333	7.06604	42.438
							1.325	7.15673	42.4242
							1.32667	6.89516	42.6257
							1.32833	7.07866	42.487
							1.33	7.13646	42.4322
							1.33167	7.07147	42.2681
							1.33333	7.02022	42.1899
							1.335	7.12465	41.743
							1.33667	6.97424	41.7724
							1.33833	7.06216	41.9656
							1.34	6.97335	42.0434
							1.34167	7.07375	41.6392
							1.34333	7.02799	41.6523
							1.345	6.87944	41.8288
							1.34667	7.12749	41.671
							1.34833	6.9175	41.2636
							1.35	6.87254	41.5878
							1.35167	6.7086	41.3383
							1.35333	6.8409	41.1633
							1.355	6.86654	40.9969
							1.35667	6.71136	41.2272
							1.35833	6.68736	41.3323
							1.36	6.66819	41.1795
							1.36167	6.54537	40.9338
							1.36333	6.63461	41.0421
							1.365	6.58879	40.5029
							1.36667	6.2815	40.3266
							1.36833	6.30666	40.3541
							1.37	6.35039	40.0306
							1.37167	6.10693	40.0368
							1.37333	6.08552	40.463
							1.375	6.13505	40.2555
							1.37667	5.88288	40.1172
							1.37833	5.93841	40.3718
							1.38	5.84819	39.7487
							1.38167	5.79002	39.6978
							1.38333	5.80755	40.17
							1.385	5.74374	39.981
							1.38667	5.59799	39.973
							1.38833	5.43253	40.2833
							1.39	5.30433	39.9594
							1.39167	5.33937	39.7511
							1.39333	5.16222	39.9378
							1.395	5.19889	39.2771
							1.39667	5.04511	39.3804
							1.39833	5.06238	39.3089
							1.4	4.84674	39.1622
							1.40167	4.9094	39.2206
							1.40333	4.98249	39.6917
							1.405	4.51149	39.6589
							1.40667	4.64393	39.3643
							1.40833	4.60484	39.8489
							1.41	4.58466	39.1457
							1.41167	4.33266	38.7694
							1.41333	4.25065	38.8006
							1.415	4.20052	38.8197
							1.41667	4.1567	38.5576
							1.41833	3.91757	39.1476
							1.42	3.88759	38.8273
							1.42167	3.84694	39.3313
							1.42333	3.75096	39.105
							1.425	3.88582	39.2893
							1.42667	3.58781	38.8362
							1.42833	3.52106	38.7666
							1.43	3.47243	38.7889
							1.43167	3.37892	38.5618
							1.43333	3.32342	38.0555
							1.435	3.23022	38.3948
							1.43667	3.24623	38.397
							1.43833	3.13743	38.2021
							1.44	3.16235	38.6184
							1.44167	3.01916	38.3537
							1.44333	2.9846	38.4187
							1.445	2.95798	38.9514
							1.44667	2.80126	38.6472
							1.44833	2.69083	38.8141
							1.45	2.74667	39.1059
							1.45167	2.66757	38.7991
							1.45333	2.56946
							1.455	2.50506
							1.45667	2.41836
							1.45833	2.43598
							1.46	2.28898
							1.46167	2.24006
							1.46333	2.34532
							1.465	2.14566
							1.46667	2.17358
							1.46833	2.16803
							1.47	2.15051
							1.47167	1.86826
							1.47333	1.90901
							1.475	1.9115
							1.47667	1.85226
							1.47833	1.77979
							1.48	1.757
							1.48167	1.72849
							1.48333	1.79711
							1.485	1.71936
							1.48667	1.5018
							1.48833	1.56924
							1.49	1.6266
							1.49167	1.52828
							1.49333	1.57603
							1.495	1.44565
							1.49667	1.25828
							1.49833	1.35507
							1.5	1.29477
							1.50167	1.48773
							1.50333	1.23056
							1.505	1.22675
							1.50667	1.30632
							1.50833	1.20213
							1.51	1.01472
							1.51167	1.12782
							1.51333	1.14212
							1.515	0.965086
							1.51667	1.12177
							1.51833	1.02957
							1.52	1.14104
							1.52167	1.00788
							1.52333	0.998098
							1.525	0.914318
							1.52667	0.872029
							1.52833	0.982046
							1.53	0.605633
							1.53167	0.885393
							1.53333	0.792549
							1.535	0.858803
							1.53667	0.861432
							1.53833	0.680056
							1.54	0.875346
							1.54167	0.655059
							1.54333	0.601535
							1.545	0.776989
							1.54667	0.526175
							1.54833	0.704036
							1.55	0.494187
							1.55167	0.680199
							1.55333	0.538759
							1.555	0.650008
							1.55667	0.6394
							1.55833	0.619619
							1.56	0.467912
							1.56167	0.543771
							1.56333	0.457652
							1.565	0.696365
							1.56667	0.46374
							1.56833	0.580203
							1.57	0.558488
							1.57167	0.429103
							1.57333	0.419855
							1.575	0.497332
							1.57667	0.342006
							1.57833	0.449966
							1.58	0.515478
							1.58167	0.308356
							1.58333	0.369115
							1.585	0.367211
							1.58667	0.455934
							1.58833	0.462783
							1.59	0.429156
							1.59167	0.338541
							1.59333	0.357056
							1.595	0.310061
							1.59667	0.305225
							1.59833	0.368514
							1.6	0.248686
							1.60167	0.236545
							1.60333	0.225215
							1.605	0.262543
							1.60667	0.32265
							1.60833	0.0478967
							1.61	0.272854
							1.61167	0.24407
							1.61333	0.297248
							1.615	0.0962331
							1.61667	0.127139
							1.61833	0.278077
							1.62	0.139566
							1.62167	0.166044
							1.62333	0.286998
							1.625	0.23449
							1.62667	0.14717
							1.62833	0.0722056
							1.63	0.296365
							1.63167	0.132904
							1.63333	0.205576
							1.635	0.244372
							1.63667	0.0635216
							1.63833	0.144381
							1.64	0.094862
							1.64167	0.107984
							1.64333	0.184095
							1.645	0.170968
							1.64667	0.11723
							1.64833	0.0397578
							1.65	0.134852
							1.65167	0.0684594
							1.65333	0.0690811
							1.655	0.110807
							1.65667	0.15618
							1.65833	0.175537
							1.66	0.049245
							1.66167	0.0834838
							1.66333	0.00489772
							1.665	-0.0151135
							1.66667	-0.100799
							1.66833	0.130998
							1.67	-0.121172
							1.67167	0.113917
							1.67333	-0.0629852
							1.675	0.11996
							1.67667	0.228976
							1.67833	-0.0365198
							1.68	0.172449
							1.68167	0.0176612
							1.68333	-0.0254964
							1.685	0.00621486
							1.68667	0.078224
							1.68833	0.130477
							1.69	-0.024614
							1.69167	-0.0304592
							1.69333	-0.0354907
							1.695	-0.0894013
							1.69667	0.0373003
							1.69833	-0.101863
							1.7	0.0167289
							1.70167	-0.0908471
							1.70333	-0.0641265
							1.705	0.0235606
							1.70667	0.00399499
							1.70833	-0.0322556
							1.71	0.02944
							1.71167	-0.144676
							1.71333	-0.0738895
							1.715	-0.12563
							1.71667	0.00564375
							1.71833	-0.117254
							1.72	0.0115374
							1.72167	0.0107829
							1.72333	-0.0233638
							1.725	0.116506
							1.72667	-0.168277
							1.72833	-0.0876293
							1.73	-0.118811
							1.73167	-0.0734764
							1.73333	0.0255348
							1.735	0.0156434
							1.73667	0.102972
							1.73833	-0.0535225
							1.74	-0.124678
							1.74167	-0.0422638
							1.74333	0.0376071
							1.745	-0.00412403
							1.74667	-0.13913
							1.74833	-0.114982
							1.75	0.0212438
							1.75167	-0.0395967
							1.75333	-0.105416
							1.755	-0.0469255
							1.75667	0.0601931
							1.75833	-0.0700735
							1.76	-0.108464
							1.76167	-0.0786194
							1.76333	-0.181405
							1.765	-0.186434
							1.76667	-0.251846
							1.76833	-0.120031
							1.77	-0.156872
							1.77167	0.00109337
							1.77333	-0.0375752
							1.775	-0.0281138
							1.77667	-0.0196713
							1.77833	0.153775
							1.78	0.0270335
							1.78167	-0.0434803
							1.78333	0.0147686
							1.785	-0.241912
							1.78667	0.0367049
							1.78833	-0.0129409
							1.79	-0.131667
							1.79167	-0.138144
							1.79333	-0.0856285
							1.795	-0.0900151
							1.79667	-0.0266326
							1.79833	-0.0938573
							1.8	-0.0550287
							1.80167	-0.0978306
							1.80333	-0.0968381
							1.805	-0.044748
							1.80667	-0.0802888
							1.80833	-0.172991
							1.81	-0.101986
							1.81167	-0.0431902
							1.81333	-0.107254
							1.815	-0.0745111
							1.81667	-0.0922677
							1.81833	-0.0625749
							1.82	-0.158088
							1.82167	-0.100732
							1.82333	0.000757438
							1.825	-0.0699686
							1.82667	0.026238
							1.82833	-0.130572
							1.83	-0.0915168
							1.83167	-0.142456
							1.83333	-0.00129668
							1.835	-0.000975076
							1.83667	-0.114426
							1.83833	-0.0629571
							1.84	-0.10787
							1.84167	0.00638096
							1.84333	-0.137972
							1.845	0.000780383
							1.84667	0.0611549
							1.84833	-0.108676
							1.85	-0.0690499
							1.85167	-0.106273
							1.85333	-0.0554906
							1.855	-0.0781627
							1.85667	-0.049858
							1.85833	-0.0319377
							1.86	-0.0329693
							1.86167	-0.0393027
							1.86333	0.0384467
							1.865	-0.0262265
							1.86667	-0.138858
							1.86833	-0.103392
							1.87	-0.0866194
							1.87167	-0.0935956
							1.87333	-0.218593
							1.875	0.041091
							1.87667	-0.154452
							1.87833	-0.0597305
							1.88	-0.132635
							1.88167	-0.123722
							1.88333	-0.0779254
							1.885	-0.188385
							1.88667	-0.0708732
							1.88833	0.00734601
							1.89	0.133367
							1.89167	-0.0116391
							1.89333	-0.178114
							1.895	-0.0366027
							1.89667	-0.156042
							1.89833	0.0680859
							1.9	-0.0484075
							1.90167	-0.136708
							1.90333	-0.0745447
							1.905	-0.0267945
							1.90667	-0.115494
							1.90833	0.0608014
							1.91	-0.049413
							1.91167	-0.00655712
							1.91333	-0.178837
							1.915	-0.188166
							1.91667	-0.136648
							1.91833	-0.101115
							1.92	0.0390553
							1.92167	-0.0292065
							1.92333	-0.0141216
							1.925	-0.173761
							1.92667	-0.0393227
							1.92833	0.0251585
							1.93	0.0199071
							1.93167	-0.163463
							1.93333	-0.0386143
							1.935	0.0322192
							1.93667	-0.00655415
							1.93833	0.0300868
							1.94	-0.0985437
							1.94167	0.218479
							1.94333	0.171683
							1.945	0.157109
							1.94667	0.173282
							1.94833	0.22534
							1.95	-0.0643281
							1.95167	0.19608
							1.95333	0.282984
							1.955	0.139002
							1.95667	0.246236
							1.95833	0.11943
							1.96	0.292925
							1.96167	0.244729
							1.96333	0.303547
							1.965	0.316608
							1.96667	0.372025
							1.96833	0.437159
							1.97	0.398309
							1.97167	0.395683
							1.97333	0.545479
							1.975	0.462178
							1.97667	0.497988
							1.97833	0.606218
							1.98	0.519808
							1.98167	0.63516
							1.98333	0.661723
							1.985	0.645962
							1.98667	0.731667
							1.98833	0.785357
							1.99	0.932274
							1.99167	0.918158
							1.99333	0.99514
							1.995	0.992826
							1.99667	1.00784
							1.99833	0.951247
							2	1.08149
							2.00167	1.14814
							2.00333	1.18581
							2.005	1.2528
							2.00667	1.19726
							2.00833	1.29526
							2.01	1.30886
							2.01167	1.36136
							2.01333	1.39944
							2.015	1.47954
							2.01667	1.46991
							2.01833	1.41601
							2.02	1.52001
							2.02167	1.59487
							2.02333	1.48322
							2.025	1.51011
							2.02667	1.50427
							2.02833	1.6447
							2.03	1.63319
							2.03167	1.68608
							2.03333	1.57146
							2.035	1.59143
							2.03667	1.78533
							2.03833	1.81471
							2.04	1.86987
							2.04167	1.88704
							2.04333	1.98629
							2.045	1.972
							2.04667	2.17271
							2.04833	2.29041
							2.05	2.4089
							2.05167	2.50978
							2.05333	2.59879
							2.055	2.88095
							2.05667	3.01777
							2.05833	3.08085
							2.06	3.21397
							2.06167	3.39167
							2.06333	3.65382
							2.065	3.98763
							2.06667	4.06353
							2.06833	4.36548
							2.07	4.55151
							2.07167	4.89086
							2.07333	5.20595
							2.075	5.19564
							2.07667	5.44919
							2.07833	5.73925
							2.08	6.28248
							2.08167	6.2213
							2.08333	6.45419
							2.085	6.82511
							2.08667	6.95897
							2.08833	6.9218
							2.09	7.15245
							2.09167	7.326
							2.09333	7.51124
							2.095	7.63025
							2.09667	7.71878
							2.09833	7.6206
							2.1	7.68691
							2.10167	7.58849
							2.10333	7.78284
							2.105	7.56095
							2.10667	7.66746
							2.10833	7.49007
							2.11	7.55227
							2.11167	7.567
							2.11333	7.51312
							2.115	7.325
							2.11667	7.40944
							2.11833	7.26096
							2.12	7.1301
							2.12167	6.91053
							2.12333	6.94017
							2.125	6.71209
							2.12667	6.52547
							2.12833	6.30275
							2.13	6.28915
							2.13167	6.15003
							2.13333	6.04317
							2.135	5.77989
							2.13667	5.66082
							2.13833	5.3265
							2.14	5.32835
							2.14167	4.8383
							2.14333	4.7986
							2.145	4.59485
							2.14667	4.27764
							2.14833	4.14307
							2.15	3.87958
							2.15167	3.66539
							2.15333	3.51031
							2.155	3.37436
							2.15667	3.18641
							2.15833	2.8953
							2.16	2.72505
							2.16167	2.56472
							2.16333	2.51726
							2.165	2.15978
							2.16667	1.92592
							2.16833	1.83186

## Sheet: Fig. S2
	Fig. S2A														Fig. S2B						Fig. S2C
	Rad51		Rad52 (295-394)		Rad51+Rad52 (295-394)										volume recalc	Total	Minor Peak	Major Peak	mean Chi^2		q.Rg	I(q)x(q.Rg)^2/I(0) Major Peak
	ml	mAu	ml	mAu	ml	mAu									1	0.050172	0.0271339	0.0230381	0.872672		0.143598	-0.00118555
	1.00056	0	1.0006	0	1.0006	0		Fig. S2A							1.00167	0.0549535	0.0310383	0.0239153	0.83838		0.161548	0.0163253
	1.00232	0.00963794	1.0024	-0.00089835	1.0024	0.00555754									1.00333	0.0780827	0.0414137	0.0366691	0.917471		0.179497	0.0241439
	1.00392	0.0118588	1.004	-0.00107972	1.004	0.00942195									1.005	0.0712796	0.0419462	0.0293333	0.909601		0.197447	0.0294351
	1.00556	0.0255533	1.0056	0.00266262	1.0056	0.0111749									1.00667	0.0910643	0.049071	0.0419934	0.900506		0.215397	0.038517
	1.00732	0.0208919	1.0074	0.00312768	1.0074	0.0112111									1.00833	0.0718846	0.0387383	0.0331463	0.946296		0.233346	0.0494948
	1.00892	0.0171972	1.009	-0.000887069	1.009	0.0198898									1.01	0.0643684	0.0376652	0.0267032	0.888919		0.251296	0.0573363
	1.01056	0.0148383	1.0106	-0.0051951	1.0106	0.0194441									1.01167	0.0827652	0.0456969	0.0370683	0.902025		0.269246	0.0680734
	1.01232	0.0222541	1.0124	-0.00258042	1.0124	0.0215591									1.01333	0.100471	0.0628458	0.0376254	0.921889		0.287196	0.0782207
	1.01392	0.0295468	1.014	-0.00596294	1.014	0.0134539									1.015	0.0879832	0.0639225	0.0240607	0.869426		0.305145	0.0870822
	1.01556	0.0329098	1.0156	0.0081781	1.0156	0.0189176									1.01667	0.0534602	0.0512161	0.00224402	0.830182		0.323095	0.0982899
	1.01732	0.0445536	1.0174	0.00374506	1.0174	0.0161648									1.01833	0.0667499	0.0685526	-0.00180267	0.850285		0.341045	0.109603
	1.01892	0.0574133	1.019	0.00287227	1.019	0.0157625									1.02	0.063329	0.0705738	-0.00724478	0.870243		0.358994	0.12175
	1.02056	0.0702326	1.0206	-0.0012911	1.0206	0.0113889									1.02167	0.0756638	0.0798303	-0.00416646	0.88754		0.376944	0.131562
	1.02232	0.0853098	1.0224	-0.00314819	1.0224	0.00282502									1.02333	0.0833346	0.0875144	-0.00417976	0.8813		0.394894	0.146869
	1.02392	0.172308	1.024	0.00577682	1.024	-0.0057316									1.025	0.107136	0.100551	0.00658482	0.902695		0.412843	0.159103
	1.02556	0.602688	1.0256	0.000519727	1.0256	-0.0112763									1.02667	0.0952625	0.0983448	-0.0030823	0.847364		0.430793	0.174972
	1.02728	1.925	1.0274	-0.00355153	1.0274	-0.00588887									1.02833	0.107308	0.106717	0.000591288	0.91433		0.448743	0.189275
	1.02884	4.49826	1.029	0.000314854	1.029	-0.0158709									1.03	0.0997464	0.103187	-0.00344083	0.90862		0.466692	0.202883
	1.03052	8.01498	1.0306	0.00598625	1.0306	-0.0215809									1.03167	0.115908	0.115824	8.38619e-05	0.929464		0.484642	0.216439
	1.03224	12.0713	1.0324	0.00116221	1.0324	-0.0288593									1.03333	0.129582	0.124029	0.00555291	0.853579		0.502592	0.233835
	1.03384	16.2051	1.034	0.000761558	1.034	-0.0352361									1.035	0.112829	0.118042	-0.00521264	0.848736		0.520541	0.248895
	1.03552	19.8898	1.0356	0.00744479	1.0356	-0.0421888									1.03667	0.0972586	0.11397	-0.0167118	0.868935		0.538491	0.263434
	1.03724	22.9293	1.0374	0.00755644	1.0374	-0.0436391									1.03833	0.137319	0.140161	-0.0028422	0.853418		0.556441	0.282107
	1.03884	25.3321	1.039	0.0114358	1.039	-0.0381446									1.04	0.158239	0.152778	0.0054615	0.915244		0.57439	0.29585
	1.04052	27.1064	1.0406	0.0138441	1.0406	-0.0447095									1.04167	0.165163	0.162903	0.00226024	0.941963		0.59234	0.314852
	1.04224	28.339	1.0424	0.0160803	1.0424	-0.0518389									1.04333	0.143827	0.157233	-0.0134057	0.841932		0.610289	0.332255
	1.04384	29.1401	1.044	0.0115567	1.044	-0.0661924									1.045	0.181396	0.179887	0.00150935	0.898499		0.628239	0.345209
	1.04552	29.5956	1.0456	0.0104711	1.0456	-0.077331									1.04667	0.1779	0.180879	-0.00297934	0.912244		0.646189	0.365003
	1.04724	29.8113	1.04732	0.00590346	1.0474	-0.074981									1.04833	0.201273	0.198227	0.00304576	0.881234		0.664138	0.382752
	1.04884	29.8462	1.04892	0.0129763	1.049	-0.0773749									1.05	0.184206	0.191248	-0.00704192	0.888476		0.682088	0.398636
	1.05052	29.7017	1.05056	0.019955	1.0506	-0.0783952									1.05167	0.188482	0.200769	-0.012287	0.960184		0.700037	0.416115
	1.05224	29.4294	1.05232	0.0213459	1.0524	-0.0770898									1.05333	0.230843	0.226783	0.0040602	0.875026		0.717987	0.431744
	1.05384	29.0527	1.05392	0.0153986	1.054	-0.0834003									1.055	0.249075	0.240475	0.0086003	0.854388		0.735936	0.45198
	1.05552	28.5842	1.05556	0.00660946	1.0556	-0.0961347									1.05667	0.231944	0.235708	-0.00376396	0.869131		0.753886	0.471207
	1.05724	28.0631	1.05732	0.0034344	1.05736	-0.0891965									1.05833	0.222866	0.236607	-0.0137407	0.889249		0.771836	0.484642
	1.05884	27.4853	1.05892	0.0144267	1.05892	-0.0836003									1.06	0.258529	0.258983	-0.000454001	0.9029		0.789785	0.510813
	1.06052	26.862	1.06056	0.0146147	1.06056	-0.0856469									1.06167	0.257449	0.262864	-0.00541499	0.875009		0.807735	0.525055
	1.06224	26.1939	1.06232	0.0195462	1.06232	-0.0921631									1.06333	0.279206	0.278094	0.00111178	0.888769		0.825684	0.539967
	1.06384	25.5119	1.06392	0.022399	1.06392	-0.0970533									1.065	0.286641	0.287401	-0.000759317	0.92297		0.843634	0.560428
	1.06552	24.8087	1.06556	0.0214246	1.06556	-0.09797									1.06667	0.292845	0.295316	-0.00247099	0.89943		0.861583	0.582119
	1.06724	24.1053	1.06732	0.0126634	1.06732	-0.100574									1.06833	0.281585	0.297918	-0.0163322	0.920606		0.879533	0.596522
	1.06884	23.385	1.06892	0.0125507	1.06892	-0.092007									1.07	0.322532	0.325736	-0.00320454	0.876254		0.897482	0.61533
	1.07052	22.6494	1.07056	0.0243926	1.07056	-0.0883417									1.07167	0.340868	0.341717	-0.000849436	0.909253		0.915431	0.632473
	1.07224	21.9244	1.07232	0.0285295	1.07232	-0.088889									1.07333	0.351736	0.352353	-0.000617302	0.922079		0.933381	0.653651
	1.07384	21.1933	1.07392	0.0309943	1.07392	-0.0884251									1.075	0.371405	0.369944	0.00146069	0.914387		0.95133	0.665597
	1.07552	20.4823	1.07556	0.040633	1.07556	-0.0694118									1.07667	0.345393	0.362893	-0.0174994	0.954554		0.96928	0.682545
	1.07724	19.7828	1.07732	0.0412829	1.07732	-0.0628651									1.07833	0.389249	0.389835	-0.000586643	0.879597		0.987229	0.696121
	1.07884	19.1015	1.07892	0.0380211	1.07892	-0.0373117									1.08	0.431915	0.422861	0.00905378	0.879533		1.00518	0.717856
	1.08052	18.43	1.08056	0.0444309	1.08056	0.0123561									1.08167	0.407069	0.415119	-0.00804983	0.894327		1.02313	0.730607
	1.08224	17.7969	1.08232	0.0368852	1.08232	0.0732644									1.08333	0.398748	0.417246	-0.0184984	0.897641		1.04108	0.747623
	1.08384	17.2263	1.08392	0.0398543	1.08392	0.148393									1.085	0.471029	0.464214	0.00681512	0.953854		1.05903	0.765758
	1.08552	16.6669	1.08556	0.0385491	1.08556	0.241207									1.08667	0.444333	0.456896	-0.0125638	0.906818		1.07698	0.781463
	1.08724	16.0708	1.08732	0.0442593	1.08732	0.3482									1.08833	0.481243	0.483285	-0.00204152	0.781163		1.09493	0.80277
	1.08884	15.517	1.08892	0.0435343	1.08892	0.477433									1.09	0.479443	0.489449	-0.0100057	0.881173		1.11287	0.819525
	1.09052	14.9846	1.09056	0.0413947	1.09056	0.650625									1.09167	0.520645	0.522689	-0.00204357	0.893832		1.13082	0.826266
	1.09224	14.4458	1.09232	0.0327998	1.09232	0.904957									1.09333	0.526133	0.535626	-0.00949314	0.859099		1.14877	0.852533
	1.09384	13.9096	1.09392	0.0361739	1.09392	1.28818									1.095	0.568539	0.565533	0.00300624	0.881115		1.16672	0.862148
	1.09552	13.4015	1.09556	0.0331478	1.09556	1.738									1.09667	0.538475	0.557231	-0.0187564	0.943671		1.18467	0.882809
	1.09724	12.9057	1.09732	0.0225968	1.09732	2.20515									1.09833	0.613511	0.605584	0.00792727	0.871111		1.20262	0.895959
	1.09884	12.4279	1.09892	0.0325817	1.09892	2.69656									1.1	0.60771	0.610629	-0.00291841	0.838943		1.22057	0.906289
	1.10052	11.9648	1.10056	0.0264537	1.10056	3.16749									1.10167	0.624808	0.627513	-0.00270563	0.874519		1.23852	0.913975
	1.10224	11.5298	1.10232	0.0242008	1.10232	3.58921									1.10333	0.647364	0.648642	-0.00127794	0.880058		1.25647	0.943285
	1.10384	11.1035	1.10392	0.0185092	1.10392	3.95993									1.105	0.641186	0.654392	-0.0132066	0.938657		1.27442	0.948148
	1.10552	10.6947	1.10556	0.0158599	1.10556	4.28188									1.10667	0.672539	0.679012	-0.00647309	0.871497		1.29237	0.969132
	1.10724	10.3089	1.10732	0.00694604	1.10732	4.53837									1.10833	0.670658	0.686021	-0.0153625	0.862492		1.31032	0.972315
	1.10884	9.95148	1.10892	-0.00278766	1.10892	4.74846									1.11	0.743422	0.734635	0.00878735	0.916808		1.32826	0.995378
	1.11052	9.60033	1.11056	-0.00246441	1.11056	4.91663									1.11167	0.716177	0.729173	-0.0129952	0.908743		1.34621	1.00535
	1.11224	9.25962	1.11232	-0.00149024	1.11232	5.04921									1.11333	0.762516	0.763509	-0.000992527	0.862156		1.36416	1.01516
	1.11384	8.92801	1.11392	-0.0119039	1.11392	5.14982									1.115	0.78322	0.784185	-0.000964929	0.937753		1.38211	1.03792
	1.11552	8.61986	1.11556	-0.0146527	1.11556	5.24524									1.11667	0.769473	0.785883	-0.0164101	0.905711		1.40006	1.05145
	1.11724	8.32802	1.11732	-0.0233965	1.11732	5.32113									1.11833	0.819312	0.824486	-0.00517363	0.910256		1.41801	1.0631
	1.11884	8.05249	1.11892	-0.0207583	1.11892	5.38217									1.12	0.855003	0.85318	0.00182312	0.84284		1.43596	1.06776
	1.12052	7.78099	1.12056	-0.0272563	1.12056	5.44025									1.12167	0.865405	0.867672	-0.00226649	0.956993		1.45391	1.08422
	1.12224	7.53233	1.12232	-0.0379607	1.12232	5.48058									1.12333	0.889974	0.892034	-0.00205991	0.84421		1.47186	1.09877
	1.12384	7.28958	1.12392	-0.0484349	1.12392	5.52093									1.125	0.912039	0.913911	-0.00187226	0.925813		1.48981	1.11019
	1.12552	7.05562	1.12556	-0.0490202	1.12556	5.55012									1.12667	0.910393	0.919836	-0.00944304	0.833532		1.50776	1.11707
	1.12724	6.82084	1.12732	-0.0547832	1.12732	5.58129									1.12833	0.956766	0.958036	-0.00126977	0.849288		1.5257	1.12971
	1.12884	6.59053	1.12892	-0.0565664	1.12892	5.6159									1.13	0.958905	0.970062	-0.0111576	0.827158		1.54365	1.14483
	1.13052	6.38583	1.13056	-0.0638595	1.13056	5.63352									1.13167	0.993956	0.999652	-0.00569625	0.905261		1.5616	1.1463
	1.13224	6.17744	1.13232	-0.0702708	1.13232	5.6584									1.13333	1.03817	1.03419	0.0039857	0.81921		1.57955	1.17187
	1.13384	5.98681	1.13392	-0.081606	1.13392	5.6877									1.135	1.04088	1.04887	-0.00798754	0.904939		1.5975	1.17987
	1.13552	5.80475	1.13556	-0.0875743	1.13556	5.69438									1.13667	1.09211	1.08738	0.00473205	0.881749		1.61545	1.17779
	1.13724	5.65185	1.13732	-0.104881	1.13732	5.71043									1.13833	1.1022	1.1027	-0.000497925	0.907274		1.6334	1.19909
	1.13884	5.49431	1.13892	-0.0974681	1.13892	5.73065									1.14	1.1255	1.12875	-0.00324619	0.879478		1.65135	1.20253
	1.14052	5.33824	1.14056	-0.106874	1.14056	5.73309									1.14167	1.12944	1.14182	-0.0123796	0.927736		1.66929	1.21892
	1.14224	5.17533	1.14232	-0.103415	1.14232	5.75068									1.14333	1.19911	1.19153	0.00757422	0.895714		1.68724	1.22181
	1.14384	5.0324	1.14392	-0.104881	1.14392	5.75392									1.145	1.21093	1.20686	0.00407514	0.873417		1.70519	1.23596
	1.14552	4.88039	1.14556	-0.111431	1.14556	5.75701									1.14667	1.20015	1.21234	-0.0121951	0.852152		1.72314	1.24148
	1.14724	4.73741	1.14732	-0.113789	1.14732	5.77258									1.14833	1.2474	1.24868	-0.00128196	0.843918		1.74109	1.24355
	1.14884	4.60319	1.14892	-0.112993	1.14892	5.78187									1.15	1.27056	1.27297	-0.00240831	0.898705		1.75904	1.24733
	1.15052	4.47683	1.15056	-0.110994	1.15056	5.78846									1.15167	1.31475	1.30474	0.0100084	0.889891		1.77699	1.27019
	1.15224	4.35204	1.15232	-0.11045	1.15232	5.78434									1.15333	1.30517	1.30953	-0.00436262	0.872687		1.79494	1.27256
	1.15384	4.23195	1.15392	-0.117836	1.15392	5.79097									1.155	1.30547	1.3215	-0.016034	0.861357		1.81288	1.27619
	1.15552	4.11903	1.15556	-0.122542	1.15556	5.79613									1.15667	1.35983	1.35986	-3.13284e-05	0.8469		1.83083	1.28481
	1.15724	4.01001	1.15732	-0.124829	1.15732	5.80187									1.15833	1.3966	1.39116	0.00544723	0.847065		1.84878	1.28874
	1.15884	3.88885	1.15892	-0.121549	1.15892	5.80864									1.16	1.41468	1.41305	0.00163571	0.835871		1.86673	1.30022
	1.16052	3.78919	1.16056	-0.131468	1.16056	5.80279									1.16167	1.43925	1.43863	0.000622528	0.824634		1.88468	1.29415
	1.16224	3.69072	1.16232	-0.137638	1.16232	5.80623									1.16333	1.43731	1.45059	-0.0132834	0.885642		1.90263	1.31081
	1.16384	3.5991	1.16392	-0.145349	1.16392	5.79778									1.165	1.50079	1.4961	0.00469101	0.878108		1.92058	1.32403
	1.16552	3.50763	1.16556	-0.144872	1.16556	5.79378									1.16667	1.52906	1.5197	0.00935537	0.84557		1.93852	1.32833
	1.16724	3.40835	1.16732	-0.138676	1.16732	5.78885									1.16833	1.56622	1.55033	0.0158906	0.887125		1.95647	1.344
	1.16884	3.32392	1.16892	-0.14303	1.16892	5.78083									1.17	1.55184	1.5523	-0.000464279	0.907924		1.97442	1.34017
	1.17052	3.24276	1.17056	-0.158936	1.17056	5.75745									1.17167	1.5641	1.56887	-0.00476912	0.883681		1.99237	1.33838
	1.17224	3.15637	1.17232	-0.158031	1.17232	5.74552									1.17333	1.59973	1.59779	0.00194704	0.854055		2.01032	1.36116
	1.17384	3.08092	1.17392	-0.159684	1.17392	5.73895									1.175	1.61147	1.61241	-0.000944715	0.913692		2.02827	1.3633
	1.17552	2.99992	1.17556	-0.165116	1.17556	5.71536									1.17667	1.62984	1.62746	0.00238862	0.843397		2.04621	1.37055
	1.17724	2.92977	1.17732	-0.165741	1.17732	5.6996									1.17833	1.65976	1.6532	0.00656535	0.837085		2.06416	1.36905
	1.17884	2.85245	1.17892	-0.167011	1.17892	5.68073									1.18	1.65334	1.65816	-0.00482038	0.953519		2.08211	1.35845
	1.18052	2.77893	1.18056	-0.168523	1.18056	5.65498									1.18167	1.67289	1.67634	-0.00344667	0.872137		2.10006	1.37498
	1.18224	2.71274	1.18232	-0.174548	1.18232	5.63198									1.18333	1.71663	1.7081	0.00852204	0.840214		2.11801	1.40064
	1.18384	2.65308	1.18392	-0.174814	1.18392	5.60442									1.185	1.74701	1.73365	0.0133554	0.86226		2.13595	1.38242
	1.18552	2.5869	1.18556	-0.171756	1.18556	5.56928									1.18667	1.72641	1.7328	-0.00638756	0.875827		2.1539	1.39379
	1.18724	2.52309	1.18732	-0.175781	1.18732	5.54265									1.18833	1.74126	1.74986	-0.00860157	0.844981		2.17185	1.38905
	1.18884	2.46521	1.18892	-0.180567	1.18892	5.52242									1.19	1.82223	1.80083	0.021403	0.829756		2.1898	1.41929
	1.19052	2.42383	1.19056	-0.185129	1.19056	5.48875									1.19167	1.81464	1.80437	0.0102659	0.930408		2.20775	1.40203
	1.19224	2.38047	1.19232	-0.18961	1.19232	5.45281									1.19333	1.79974	1.80554	-0.00580213	0.877089		2.22569	1.42591
	1.19384	2.31913	1.19392	-0.18413	1.19392	5.43275									1.195	1.82355	1.82822	-0.00467157	0.87855		2.24364	1.42375
	1.19552	2.27188	1.19556	-0.180389	1.19556	5.39461									1.19667	1.85086	1.84828	0.00257599	0.922647		2.26159	1.42456
	1.19724	2.21425	1.19732	-0.18784	1.19732	5.37102									1.19833	1.88341	1.87262	0.0107832	0.830455		2.27954	1.44013
	1.19884	2.16926	1.19892	-0.198949	1.19892	5.3364									1.2	1.89237	1.88345	0.00891622	0.927854		2.29749	1.42135
	1.20052	2.1157	1.20056	-0.200447	1.20056	5.32072									1.20167	1.9119	1.90355	0.00835726	0.825026		2.31543	1.42132
	1.20224	2.07535	1.20232	-0.204174	1.20232	5.28059									1.20333	1.91815	1.90942	0.00872822	0.900777		2.33338	1.44585
	1.20384	2.03436	1.20392	-0.207087	1.20392	5.25355									1.205	1.92218	1.90092	0.0212555	0.893442		2.35133	1.46872
	1.20552	1.9857	1.20556	-0.209459	1.20556	5.23358									1.20667	1.9472	1.90543	0.0417759	0.907731		2.36928	1.42726
	1.20724	1.94325	1.20732	-0.217075	1.20732	5.21344									1.20833	1.95957	1.9004	0.0591661	0.888051		2.38723	1.43583
	1.20884	1.89168	1.20892	-0.2117	1.20892	5.19016									1.21	1.94684	1.88354	0.0633036	0.831585		2.40517	1.42482
	1.21052	1.86244	1.21056	-0.213701	1.21056	5.1554									1.21167	1.99659	1.89867	0.097927	0.839697		2.42312	1.44886
	1.21224	1.8154	1.21232	-0.219596	1.21232	5.13001									1.21333	1.97617	1.87682	0.099342	0.913293		2.44107	1.44733
	1.21384	1.77477	1.21392	-0.214146	1.21392	5.11012									1.215	2.00603	1.88324	0.122795	0.833924		2.45902	1.44845
	1.21552	1.73502	1.21556	-0.212995	1.21556	5.08333									1.21667	2.00974	1.87212	0.13762	0.889659		2.47696	1.43895
	1.21724	1.6978	1.21732	-0.216764	1.21732	5.06004									1.21833	2.03443	1.87478	0.15965	0.922547		2.49491	1.45439
	1.21884	1.66955	1.21892	-0.215119	1.21892	5.0286									1.22	2.05181	1.87393	0.177879	0.887293		2.51286	1.44704
	1.22052	1.63271	1.22056	-0.210912	1.22056	5.00649									1.22167	2.04767	1.86091	0.186755	0.855661		2.53081	1.44002
	1.22224	1.60459	1.22232	-0.209899	1.22232	4.98499									1.22333	2.06124	1.85918	0.202057	0.792792		2.54875	1.47278
	1.22384	1.57221	1.22392	-0.212661	1.22392	4.95852									1.225	2.11656	1.87805	0.238509	0.848256		2.5667	1.45678
	1.22552	1.53432	1.22556	-0.211229	1.22556	4.92957									1.22667	2.09477	1.85609	0.23868	0.898464		2.58465	1.45304
	1.22724	1.5081	1.22732	-0.2092	1.22732	4.90945									1.22833	2.13969	1.87029	0.269395	0.892611		2.6026	1.434
	1.22884	1.47373	1.22892	-0.216957	1.22892	4.88215									1.23	2.14701	1.86221	0.284803	0.884578		2.62054	1.43494
	1.23052	1.44244	1.23056	-0.210577	1.23056	4.86727									1.23167	2.14442	1.84809	0.29633	0.878565		2.63849	1.44468
	1.23224	1.42288	1.23232	-0.20367	1.23232	4.84691									1.23333	2.19603	1.8643	0.331733	0.88325		2.65644	1.46318
	1.23384	1.39554	1.23392	-0.202702	1.23392	4.82619									1.235	2.21457	1.85948	0.35509	0.911176		2.67439	1.45257
	1.23552	1.36883	1.23556	-0.194152	1.23556	4.80688									1.23667	2.24029	1.86031	0.379984	0.878176		2.69233	1.44614
	1.23724	1.34239	1.23732	-0.18717	1.23732	4.79054									1.23833	2.27876	1.86847	0.41029	0.861743		2.71028	1.50015
	1.23884	1.3252	1.23892	-0.176447	1.23892	4.77067									1.24	2.26635	1.84821	0.418141	0.855895		2.72823	1.49855
	1.24052	1.29578	1.24056	-0.177833	1.24056	4.75571									1.24167	2.31067	1.85555	0.455116	0.923914		2.74617	1.46046
	1.24224	1.27633	1.24232	-0.170824	1.24232	4.73961									1.24333	2.30944	1.83179	0.477653	0.860486		2.76412	1.48924
	1.24384	1.25633	1.24392	-0.167054	1.24392	4.72202									1.245	2.32944	1.82579	0.503649	0.839043		2.78207	1.42233
	1.24552	1.25074	1.24556	-0.163188	1.24556	4.71234									1.24667	2.38079	1.83385	0.546945	0.877069		2.80001	1.44141
	1.24724	1.2247	1.24732	-0.163469	1.24732	4.693									1.24833	2.40429	1.82605	0.578241	0.912256		2.81796	1.43783
	1.24884	1.20035	1.24892	-0.170094	1.24892	4.69656									1.25	2.42428	1.81679	0.607494	0.855479		2.83591	1.43167
	1.25052	1.1876	1.25056	-0.159215	1.25056	4.69445									1.25167	2.45817	1.81213	0.646034	0.882266		2.85386	1.43431
	1.25224	1.16575	1.25232	-0.149492	1.25232	4.69314									1.25333	2.48864	1.80568	0.682954	0.873829		2.8718	1.42013
	1.25384	1.14481	1.25392	-0.147029	1.25392	4.68892									1.255	2.48726	1.77716	0.7101	0.848861		2.88975	1.43092
	1.25552	1.12793	1.25556	-0.142246	1.25556	4.6998									1.25667	2.54722	1.78155	0.765666	0.857273		2.9077	1.40733
	1.25724	1.11458	1.25732	-0.137126	1.25732	4.71806									1.25833	2.5646	1.76214	0.802456	0.883803		2.92564	1.43835
	1.25884	1.1018	1.25892	-0.124126	1.25892	4.73706									1.26	2.60067	1.75391	0.846754	0.869824		2.94359	1.44479
	1.26052	1.083	1.26056	-0.118592	1.26056	4.77383									1.26167	2.617	1.73567	0.881325	0.849181		2.96154	1.41391
	1.26224	1.06642	1.26232	-0.122521	1.26232	4.81989									1.26333	2.68158	1.74103	0.940546	0.874246		2.97948	1.38938
	1.26384	1.04897	1.26392	-0.112586	1.26392	4.87086									1.265	2.68035	1.70687	0.973474	0.930364		2.99743	1.41863
	1.26552	1.04383	1.26556	-0.0982121	1.26556	4.94816									1.26667	2.71745	1.69047	1.02699	0.972227		3.01538	1.42791
	1.26724	1.02615	1.26732	-0.0879767	1.26732	5.05427									1.26833	2.73111	1.66309	1.06803	0.885096		3.03332	1.42083
	1.26884	1.01653	1.26892	-0.0808604	1.26892	5.17675									1.27	2.78682	1.65309	1.13372	0.895223		3.05127	1.41122
	1.27052	1.01279	1.27056	-0.0621967	1.27056	5.32516									1.27167	2.81896	1.63304	1.18592	0.882305		3.06922	1.36418
	1.27224	1.006	1.27232	-0.0618048	1.27232	5.51262									1.27333	2.84667	1.60923	1.23744	0.893196		3.08716	1.37637
	1.27384	1.00046	1.27392	-0.0576255	1.27392	5.73904									1.275	2.87442	1.58643	1.28799	0.851763		3.10511	1.38399
	1.27552	0.998794	1.27556	-0.0463719	1.27556	6.00677									1.27667	2.91067	1.56786	1.34281	0.859106		3.12305	1.38855
	1.27724	0.992973	1.27732	-0.0546592	1.27732	6.31728									1.27833	2.93211	1.53856	1.39355	0.819784		3.141	1.36508
	1.27884	0.989823	1.27892	-0.0545645	1.27892	6.67191									1.28	2.95919	1.51383	1.44537	0.862608		3.15895	1.36631
	1.28052	0.989084	1.28056	-0.050681	1.28056	7.08239									1.28167	3.02923	1.50897	1.52026	0.868009		3.17689	1.37301
	1.28224	0.998383	1.28232	-0.0466183	1.28232	7.54216									1.28333	3.04524	1.47855	1.5667	0.834008		3.19484	1.36535
	1.28384	1.01137	1.28392	-0.0405879	1.28392	8.05206									1.285	3.071	1.45115	1.61985	0.832514		3.21279	1.36608
	1.28552	1.02286	1.28556	-0.0367622	1.28556	8.59869									1.28667	3.06896	1.4097	1.65926	0.907932		3.23073	1.33605
	1.28724	1.03824	1.28732	-0.0400514	1.28732	9.20107									1.28833	3.16099	1.41696	1.74404	0.906596		3.24868	1.38809
	1.28884	1.05528	1.28892	-0.0442816	1.28892	9.85378									1.29	3.1634	1.37734	1.78606	0.89375		3.26662	1.32785
	1.29052	1.06531	1.29056	-0.0423137	1.29056	10.5467									1.29167	3.17539	1.34126	1.83414	0.832505		3.28457	1.353
	1.2922	1.08548	1.29232	-0.0435784	1.29232	11.2781									1.29333	3.19863	1.31161	1.88701	0.872936		3.30252	1.30606
	1.29376	1.11345	1.29392	-0.0418934	1.29392	12.0359									1.295	3.24873	1.29688	1.95185	0.853726		3.32046	1.34752
	1.29548	1.14102	1.29556	-0.0456315	1.29556	12.8164									1.29667	3.27063	1.26632	2.00431	0.952839		3.33841	1.31953
	1.29716	1.15569	1.29732	-0.0447104	1.29732	13.622									1.29833	3.32004	1.25058	2.06945	0.86431		3.35635	1.31091
	1.29876	1.18927	1.29892	-0.0405477	1.29892	14.4347									1.3	3.31995	1.20765	2.11231	0.896811		3.3743	1.27702
	1.30048	1.21757	1.30056	-0.0434279	1.30056	15.2657									1.30167	3.31442	1.16138	2.15304	0.90294		3.39224	1.29822
	1.30216	1.23781	1.30232	-0.0460398	1.30232	16.0882									1.30333	3.36563	1.15416	2.21146	0.84623		3.41019	1.27024
	1.30376	1.26527	1.30392	-0.0532421	1.30392	16.8983									1.305	3.39801	1.13422	2.26379	0.861098		3.42814	1.30515
	1.30548	1.28922	1.30556	-0.0607409	1.30556	17.7038									1.30667	3.40539	1.10085	2.30454	0.865057		3.44608	1.27976
	1.30716	1.30433	1.30732	-0.0558234	1.30732	18.4734									1.30833	3.44115	1.08225	2.35891	0.826026		3.46403	1.29154
	1.30876	1.33254	1.30892	-0.06262	1.30892	19.1724									1.31	3.44997	1.04993	2.40004	0.871525		3.48197	1.28117
	1.31048	1.35872	1.31056	-0.0733034	1.31056	19.803									1.31167	3.46164	1.01822	2.44342	0.821826		3.49992	1.27511
	1.31216	1.38611	1.31232	-0.074371	1.31232	20.3849									1.31333	3.45078	0.975225	2.47556	0.881558		3.51786	1.27626
	1.31376	1.41367	1.31392	-0.0688615	1.31392	20.9539									1.315	3.47886	0.957122	2.52173	0.816641		3.53581	1.27345
	1.31548	1.44295	1.31556	-0.0806444	1.31556	21.4593									1.31667	3.49464	0.934285	2.56035	0.921028		3.55375	1.26881
	1.31716	1.4695	1.31732	-0.0914627	1.31732	21.9096									1.31833	3.49486	0.902619	2.59224	0.843078		3.5717	1.22481
	1.31876	1.48555	1.31892	-0.104664	1.31892	22.2927									1.32	3.54301	0.897897	2.64511	0.87168		3.58964	1.255
	1.32048	1.51823	1.32056	-0.0987297	1.32056	22.5733									1.32167	3.50739	0.848642	2.65875	0.893416		3.60759	1.20389
	1.32216	1.55248	1.32232	-0.108769	1.32232	22.7767									1.32333	3.52765	0.827047	2.7006	0.84948		3.62553	1.25373
	1.32376	1.56749	1.32392	-0.118062	1.32392	22.9097									1.325	3.52663	0.796551	2.73008	0.862834		3.64348	1.17565
	1.32548	1.58615	1.32556	-0.133222	1.32556	22.9403									1.32667	3.52076	0.766147	2.75461	0.87472		3.66142	1.17589
	1.32716	1.61018	1.32732	-0.130852	1.32732	22.8737									1.32833	3.52528	0.750506	2.77477	0.878155		3.67937	1.18313
	1.32876	1.62648	1.32892	-0.135911	1.32892	22.7331									1.33	3.551	0.742613	2.80839	0.881642		3.69731	1.21827
	1.33048	1.65262	1.33056	-0.144652	1.33056	22.5004									1.33167	3.53699	0.71256	2.82443	0.872837		3.71526	1.23647
	1.33216	1.65922	1.33232	-0.150289	1.33232	22.1614									1.33333	3.53355	0.691591	2.84196	0.84063		3.7332	1.16448
	1.33376	1.68202	1.33392	-0.165606	1.33392	21.7596									1.335	3.54637	0.676694	2.86967	0.893452		3.75115	1.13158
	1.33548	1.6961	1.33556	-0.172914	1.33556	21.2863									1.33667	3.48391	0.623476	2.86043	0.911895		3.76909	1.1812
	1.33716	1.70151	1.33732	-0.179852	1.33732	20.7487									1.33833	3.49304	0.608122	2.88492	0.857829		3.78704	1.20369
	1.33876	1.70412	1.33892	-0.18733	1.33892	20.1405									1.34	3.52023	0.610482	2.90975	0.868439		3.80498	1.12938
	1.34048	1.70781	1.34056	-0.199332	1.34056	19.4815									1.34167	3.50686	0.590426	2.91643	0.835012		3.82293	1.16437
	1.34216	1.71695	1.34232	-0.208334	1.34232	18.7794									1.34333	3.4935	0.567297	2.9262	0.886313		3.84087	1.10524
	1.34376	1.71639	1.34392	-0.213279	1.34392	18.0405									1.345	3.48007	0.549377	2.93069	0.864919		3.85882	1.14711
	1.34548	1.71716	1.34556	-0.218351	1.34556	17.2706									1.34667	3.46597	0.528608	2.93736	0.861463		3.87676	1.08544
	1.34716	1.70877	1.34732	-0.228871	1.34732	16.4848									1.34833	3.43971	0.501754	2.93796	0.844453		3.89471	1.15572
	1.34876	1.7065	1.34892	-0.237001	1.34892	15.6867									1.35	3.40106	0.467167	2.93389	0.881159		3.91265	1.10659
	1.35048	1.69515	1.35056	-0.242579	1.35056	14.8837									1.35167	3.3752	0.442895	2.93231	0.859461		3.93059	1.0877
	1.35216	1.68379	1.35232	-0.243491	1.35232	14.0704									1.35333	3.35256	0.426115	2.92645	0.927986		3.94854	1.06839
	1.35376	1.67392	1.35392	-0.258325	1.35392	13.2648									1.355	3.32464	0.401481	2.92315	0.821126		3.96648	1.07092
	1.35548	1.66218	1.35556	-0.272103	1.35556	12.4707									1.35667	3.34765	0.406509	2.94114	0.911754		3.98443	1.08148
	1.35716	1.65014	1.35732	-0.274152	1.35732	11.7132									1.35833	3.27393	0.359322	2.91461	0.867354		4.00237	1.04397
	1.35876	1.6329	1.35892	-0.277598	1.35892	10.9701									1.36	3.27585	0.353347	2.9225	0.848453		4.02031	1.09051
	1.36048	1.61379	1.36056	-0.287126	1.36056	10.2721									1.36167	3.22741	0.318648	2.90877	0.833568		4.03826	1.08553
	1.36216	1.58023	1.36232	-0.296239	1.36232	9.6176									1.36333	3.22394	0.314227	2.90972	0.870525		4.0562	1.0603
	1.36376	1.54372	1.36392	-0.301833	1.36392	9.02232									1.365	3.20485	0.300304	2.90455	0.883491		4.07415	1.03423
	1.36548	1.51396	1.36556	-0.308741	1.36556	8.48457									1.36667	3.10533	0.242588	2.86274	0.90308		4.09209	1.02105
	1.36716	1.48249	1.36732	-0.317293	1.36732	7.93873									1.36833	3.12222	0.245257	2.87696	0.873978		4.11003	1.01646
	1.36876	1.45008	1.36892	-0.323907	1.36892	7.41056									1.37	3.08256	0.221733	2.86082	0.872221		4.12798	0.997673
	1.37048	1.4135	1.37056	-0.330729	1.37056	6.92456									1.37167	3.04933	0.197727	2.8516	0.887953		4.14592	1.03699
	1.37216	1.3729	1.37232	-0.333726	1.37232	6.45678									1.37333	3.02812	0.182855	2.84526	0.805548		4.16387	0.980885
	1.37376	1.33152	1.37392	-0.339268	1.37392	6.01275									1.375	2.97125	0.148984	2.82227	0.829911		4.18181	1.01703
	1.37548	1.28371	1.37556	-0.340113	1.37556	5.60199									1.37667	2.93111	0.128511	2.8026	0.910309		4.19975	1.01017
	1.37716	1.23507	1.37732	-0.35269	1.37732	5.22976									1.37833	2.89973	0.110583	2.78915	0.809288		4.2177	0.964739
	1.37876	1.18387	1.37892	-0.349858	1.37892	4.89345									1.38	2.86599	0.0917524	2.77424	0.865796		4.23564	1.0072
	1.38048	1.14227	1.38056	-0.34988	1.38056	4.58477									1.38167	2.82958	0.071348	2.75824	0.820569		4.25358	0.916886
	1.38216	1.08723	1.38232	-0.354644	1.38232	4.30188									1.38333	2.79351	0.0526348	2.74088	0.890416		4.27153	0.958985
	1.38376	1.0392	1.38392	-0.364527	1.38392	4.04889									1.385	2.75874	0.0344947	2.72425	0.841599		4.28947	1.025
	1.38548	0.977499	1.38556	-0.360935	1.38556	3.82206									1.38667	2.71191	0.00776455	2.70415	0.894362		4.30741	0.946232
	1.38716	0.933368	1.38732	-0.365869	1.38732	3.6272									1.38833	2.69998	0.0193991	2.68058	0.851665		4.32536	0.9397
	1.38876	0.877821	1.38892	-0.372474	1.38892	3.44581									1.39	2.64863	0.0143927	2.63424	0.877657		4.3433	0.962346
	1.39048	0.821742	1.39056	-0.377576	1.39056	3.27729									1.39167	2.63702	0.0262922	2.61072	0.863314		4.36124	0.919231
	1.39216	0.762631	1.39232	-0.383404	1.39232	3.12749									1.39333	2.55278	0.00142305	2.55136	0.86387		4.37919	0.955604
	1.39376	0.718181	1.39392	-0.383368	1.39392	2.9965									1.395	2.55895	0.0249136	2.53403	0.895407		4.39713	0.93388
	1.39548	0.678229	1.39556	-0.378401	1.39556	2.87849									1.39667	2.45954	-0.0112885	2.47083	0.81049		4.41507	0.849079
	1.39716	0.633163	1.39728	-0.378944	1.39732	2.77106									1.39833	2.44903	0.00233633	2.4467	0.914962		4.43301	0.882008
	1.39876	0.58016	1.39884	-0.384515	1.39892	2.68612									1.4	2.41763	0.00937081	2.40826	0.841817		4.45096	0.886756
	1.40048	0.52956	1.40052	-0.38656	1.40056	2.61575									1.40167	2.35189	-0.00836142	2.36025	0.849428		4.4689	0.913755
	1.40216	0.493154	1.40224	-0.38145	1.40232	2.55543									1.40333	2.31297	-0.00500769	2.31798	0.884332		4.48684	0.846276
	1.40376	0.453319	1.40384	-0.380656	1.40392	2.50068									1.405	2.2617	-0.0136537	2.27535	0.924097		4.50478	0.873185
	1.40548	0.419424	1.40552	-0.374319	1.40556	2.45624									1.40667	2.24016	-0.00362819	2.24379	0.861557		4.52273	0.834185
	1.40716	0.385672	1.40724	-0.382335	1.40728	2.41897									1.40833	2.22444	0.0096028	2.21483	0.81619		4.54067	0.876913
	1.40876	0.349605	1.40884	-0.371981	1.40884	2.38505									1.41	2.17114	0.000458734	2.17068	0.918574		4.55861	0.842953
	1.41048	0.307353	1.41052	-0.37098	1.41052	2.35988									1.41167	2.13875	0.00642408	2.13232	0.864219		4.57655	0.863247
	1.41216	0.283183	1.41224	-0.373172	1.41224	2.34499									1.41333	2.09986	0.000716526	2.09914	0.861341		4.5945	0.847919
	1.41376	0.255768	1.41384	-0.365709	1.41384	2.33909									1.415	2.05316	-0.000827338	2.05399	0.859137		4.61244	0.801868
	1.41548	0.232328	1.41552	-0.357362	1.41552	2.33081									1.41667	2.03919	0.010244	2.02894	0.936131		4.63038	0.876376
	1.41716	0.202173	1.41724	-0.34429	1.41724	2.31971									1.41833	1.98	7.72043e-05	1.97992	0.881349		4.64832	0.829906
	1.41876	0.179611	1.41884	-0.337781	1.41884	2.32712									1.42	1.92982	-0.00897459	1.93879	0.873318		4.66627	0.792517
	1.42048	0.157447	1.42052	-0.333602	1.42052	2.32572									1.42167	1.90894	0.0011446	1.9078	0.886253		4.68421	0.827315
	1.42216	0.138247	1.42224	-0.320414	1.42224	2.34515									1.42333	1.87605	0.00208863	1.87396	0.80598		4.70215	0.776174
	1.42376	0.114873	1.42384	-0.312786	1.42384	2.35432									1.425	1.83619	3.02978e-05	1.83616	0.796972		4.72009	0.756594
	1.42548	0.0943101	1.42552	-0.298502	1.42552	2.36877									1.42667	1.83	0.0153332	1.81466	0.83143		4.73803	0.758296
	1.42716	0.077506	1.42724	-0.294162	1.42724	2.38025									1.42833	1.76477	0.00146961	1.7633	0.825172		4.75598	0.85538
	1.42876	0.0656054	1.42884	-0.282907	1.42884	2.40224									1.43	1.69862	-0.0154522	1.71407	0.820941		4.77392	0.787731
	1.43048	0.0531395	1.43052	-0.280908	1.43052	2.41844									1.43167	1.69029	-0.00339615	1.69369	0.8565		4.79186	0.762948
	1.43216	0.0339303	1.43224	-0.265321	1.43224	2.43053									1.43333	1.62363	-0.0196417	1.64327	0.879282		4.8098	0.671069
	1.43376	0.0236398	1.43384	-0.254717	1.43384	2.45422									1.435	1.63825	0.00481815	1.63343	0.888813		4.82774	0.804198
	1.43548	0.010871	1.43552	-0.257452	1.43552	2.46859									1.43667	1.58632	-0.00409732	1.59041	0.848074		4.84568	0.778412
	1.43716	-0.00246908	1.43724	-0.250472	1.43724	2.47909									1.43833	1.56586	0.00277611	1.56309	0.832679		4.86362	0.7854
	1.43876	-0.0111803	1.43884	-0.246681	1.43884	2.50332									1.44	1.53066	-6.11553e-05	1.53072	0.83608		4.88157	0.717503
	1.44048	-0.0245083	1.44052	-0.24057	1.44052	2.52237									1.44167	1.49777	-0.00103618	1.4988	0.876814		4.89951	0.756163
	1.44216	-0.0336009	1.44224	-0.2452	1.44224	2.53329									1.44333	1.47498	0.00293216	1.47205	0.863454		4.91745	0.772913
	1.44376	-0.0518772	1.44384	-0.248622	1.44384	2.56102									1.445	1.42515	-0.00750095	1.43265	0.871273		4.93539	0.693723
	1.44548	-0.0589187	1.44552	-0.247041	1.44552	2.57568									1.44667	1.42097	0.00755475	1.41341	0.884551		4.95333	0.751626
	1.44716	-0.0668381	1.44724	-0.251714	1.44724	2.59149									1.44833	1.36812	-0.00437842	1.3725	0.839767		4.97127	0.689332
	1.44876	-0.0769814	1.44884	-0.266819	1.44884	2.60091									1.45	1.36615	0.00851649	1.35764	0.8527		4.98921	0.68451
	1.45048	-0.0786609	1.45052	-0.275209	1.45052	2.61274									1.45167	1.31841	-0.00288719	1.32129	0.889553		5.00715	0.694473
	1.45216	-0.084959	1.45224	-0.287439	1.45224	2.62754									1.45333	1.26714	-0.0164109	1.28355	0.848706		5.02509	0.663108
	1.45376	-0.0941724	1.45384	-0.292707	1.45384	2.64554									1.455	1.26271	-0.00440224	1.26711	0.854122		5.04304	0.747858
	1.45548	-0.097854	1.45552	-0.302596	1.45552	2.65867									1.45667	1.2327	-0.00705916	1.23976	0.948178		5.06098	0.708588
	1.45716	-0.103718	1.45724	-0.317543	1.45724	2.6688									1.45833	1.22189	0.00313676	1.21875	0.853969		5.07892	0.674927
	1.45876	-0.110722	1.45884	-0.328114	1.45884	2.67748									1.46	1.17375	-0.0066804	1.18043	0.908769		5.09686	0.674089
	1.46048	-0.111009	1.46052	-0.336522	1.46052	2.69123									1.46167	1.1748	0.0076259	1.16717	0.85628		5.1148	0.742747
	1.46216	-0.115575	1.46224	-0.350776	1.46224	2.69497									1.46333	1.14648	0.00416972	1.14231	0.847371		5.13274	0.675984
	1.46376	-0.124849	1.46384	-0.357342	1.46384	2.70228									1.465	1.08324	-0.0164729	1.09971	0.904453		5.15068	0.622134
	1.46548	-0.133797	1.46552	-0.369771	1.46552	2.7158									1.46667	1.09636	0.0022598	1.0941	0.897404		5.16862	0.681049
	1.46716	-0.132781	1.46724	-0.384403	1.46724	2.72422									1.46833	1.06594	-0.00156877	1.0675	0.939151		5.18656	0.609455
	1.46876	-0.135166	1.46884	-0.382901	1.46884	2.73367									1.47	1.02098	-0.0146617	1.03564	0.916065		5.2045	0.656768
	1.47048	-0.145875	1.47052	-0.391346	1.47052	2.73455									1.47167	1.01361	-0.00447047	1.01808	0.909602		5.22244	0.612477
	1.47216	-0.143722	1.47224	-0.40434	1.47224	2.74458									1.47333	1.00313	0.002043	1.00109	0.877781		5.24038	0.681221
	1.47376	-0.15004	1.47384	-0.40789	1.47384	2.74593									1.475	0.967066	-0.00705248	0.974119	0.923278		5.25832	0.677264
	1.47548	-0.145391	1.47552	-0.412939	1.47552	2.74688									1.47667	0.950394	-0.00404226	0.954436	0.824724		5.27626	0.609708
	1.47716	-0.15209	1.47724	-0.417015	1.47724	2.75541									1.47833	0.961114	0.011325	0.949789	0.878082		5.2942	0.569162
	1.47876	-0.155664	1.47884	-0.416395	1.47884	2.76309									1.48	0.883556	-0.0204102	0.903966	0.9409		5.31214	0.643139
	1.48048	-0.160313	1.48052	-0.422374	1.48052	2.75606									1.48167	0.878299	-0.0115299	0.889829	0.888274		5.33008	0.553368
	1.48216	-0.167403	1.48224	-0.430049	1.48224	2.75543									1.48333	0.903962	0.0132839	0.890678	0.843306		5.34802	0.581794
	1.48376	-0.159169	1.48384	-0.434789	1.48384	2.75584									1.485	0.844528	-0.0077381	0.852266	0.957366		5.36596	0.589373
	1.48548	-0.162606	1.48552	-0.43265	1.48552	2.75791									1.48667	0.828137	-0.00713036	0.835268	0.855073		5.3839	0.650356
	1.48716	-0.169376	1.48724	-0.430802	1.48724	2.75969									1.48833	0.827764	0.000465286	0.827299	0.918563		5.40184	0.652011
	1.48876	-0.172209	1.48884	-0.432324	1.48884	2.77086									1.49	0.788274	-0.0104324	0.798706	0.931922		5.41978	0.663958
	1.49048	-0.179488	1.49052	-0.427692	1.49052	2.77696									1.49167	0.782867	-0.00456626	0.787433	0.914239		5.43772	0.509721
	1.49216	-0.18507	1.49224	-0.433262	1.49224	2.77539									1.49333	0.768402	-0.00367868	0.772081	0.833411		5.45566	0.567482
	1.49376	-0.172372	1.49384	-0.435922	1.49384	2.7704									1.495	0.757462	0.000731232	0.756731	0.880463		5.4736	0.610456
	1.49548	-0.184038	1.49552	-0.441717	1.49552	2.78031									1.49667	0.738386	0.00206403	0.736322	0.870032		5.49153	0.551424
	1.49716	-0.196307	1.49724	-0.435574	1.49724	2.80218									1.49833	0.722449	0.00269618	0.719753	0.961115		5.50947	0.493693
	1.49876	-0.193562	1.49884	-0.441927	1.49884	2.82351									1.5	0.675093	-0.018217	0.69331	0.910494		5.52741	0.578567
	1.50048	-0.189711	1.50052	-0.450865	1.50052	2.83964									1.50167	0.674576	-0.00843194	0.683008	0.829436		5.54535	0.49257
	1.50216	-0.194139	1.50224	-0.442402	1.50224	2.85764									1.50333	0.670766	-0.00362654	0.674393	0.930516		5.56329	0.562883
	1.50376	-0.1967	1.50384	-0.438617	1.50384	2.88582									1.505	0.639005	-0.0108343	0.64984	0.931687		5.58123	0.504775
	1.50548	-0.202728	1.50552	-0.432364	1.50552	2.91302									1.50667	0.65488	0.00729524	0.647585	0.84368		5.59917	0.550724
	1.50716	-0.201348	1.50724	-0.436027	1.50724	2.9371									1.50833	0.616875	-0.00784729	0.624723	0.954472		5.61711	0.499124
	1.50876	-0.201569	1.50884	-0.432509	1.50884	2.97152									1.51	0.581943	-0.0213034	0.603247	0.932461		5.63504	0.54266
	1.51048	-0.20575	1.51052	-0.425281	1.51052	3.00607									1.51167	0.613774	0.00464184	0.609133	0.871994		5.65298	0.522674
	1.51216	-0.200461	1.51224	-0.426447	1.51224	3.05037									1.51333	0.620396	0.0125417	0.607854	0.950686		5.67092	0.520485
	1.51376	-0.197188	1.51384	-0.42225	1.51384	3.09093									1.515	0.555887	-0.0125496	0.568437	0.873288		5.68886	0.536626
	1.51548	-0.208209	1.51552	-0.413902	1.51552	3.12148									1.51667	0.545387	-0.0136808	0.559068	0.921043		5.7068	0.530936
	1.51716	-0.217953	1.51724	-0.403255	1.51724	3.16487									1.51833	0.545025	-0.00722448	0.552249	0.886855		5.72474	0.525532
	1.51876	-0.213399	1.51884	-0.391597	1.51884	3.19602									1.52	0.571266	0.0129706	0.558296	0.917417		5.74267	0.452658
	1.52048	-0.212599	1.52052	-0.372476	1.52052	3.24546									1.52167	0.530872	-0.00159138	0.532463	0.884017		5.76061	0.472807
	1.52216	-0.217993	1.52224	-0.350749	1.52224	3.29908									1.52333	0.515597	-0.00609941	0.521696	0.867311		5.77855	0.600259
	1.52376	-0.218081	1.52384	-0.329661	1.52384	3.34089									1.525	0.474188	-0.0231864	0.497375	0.902662		5.79649	0.485011
	1.52548	-0.221466	1.52552	-0.294812	1.52552	3.37633									1.52667	0.499662	-0.00329525	0.502957	0.864019		5.81443	0.47606
	1.52716	-0.214382	1.52724	-0.244043	1.52724	3.41017									1.52833	0.485469	-0.00724751	0.492717	0.921589		5.83236	0.498651
	1.52876	-0.224791	1.52884	-0.183236	1.52884	3.45319									1.53	0.491329	0.00115198	0.490177	0.90105		5.8503	0.480736
	1.53048	-0.222447	1.53052	-0.107425	1.53052	3.4853									1.53167	0.471324	-0.00540351	0.476728	0.901996		5.86824	0.467505
	1.53216	-0.220289	1.53224	0.00153998	1.53224	3.52866									1.53333	0.463614	-0.00435074	0.467964	0.932274		5.88618	0.409232
	1.53376	-0.225821	1.53384	0.153355	1.53384	3.57741									1.535	0.461312	-0.00116008	0.462472	0.882875		5.90411	0.426635
	1.53548	-0.214164	1.53552	0.323407	1.53552	3.59486									1.53667	0.441005	-0.00703187	0.448037	0.881763		5.92205	0.502972
	1.53716	-0.222126	1.53724	0.540519	1.53724	3.6271									1.53833	0.431341	-0.00685242	0.438193	0.901521		5.93999	0.456462
	1.53876	-0.219797	1.53884	0.810821	1.53884	3.64574									1.54	0.434439	-0.00131756	0.435756	0.909891		5.95793	0.510772
	1.54048	-0.216232	1.54052	1.12333	1.54052	3.67049									1.54167	0.42516	0.0018168	0.423343	0.938846		5.97586	0.493336
	1.54216	-0.211366	1.54224	1.50682	1.54224	3.696									1.54333	0.396274	-0.0109327	0.407207	0.911336		5.9938	0.53914
	1.54376	-0.209868	1.54384	1.94571	1.54384	3.70428									1.545	0.386947	-0.00842426	0.395371	0.920101		6.01174	0.344753
	1.54548	-0.217237	1.54552	2.42532	1.54552	3.71751									1.54667	0.384266	-0.00713095	0.391397	0.937632		6.02968	0.491444
	1.54716	-0.213008	1.54724	2.95801	1.54724	3.72095									1.54833	0.395856	0.00355315	0.392303	0.871101		6.04761	0.41146
	1.54876	-0.21466	1.54884	3.53726	1.54884	3.72634									1.55	0.353854	-0.0165804	0.370435	0.901373		6.06555	0.500764
	1.55048	-0.216958	1.55052	4.14035	1.55052	3.72842									1.55167	0.379102	0.00259671	0.376505	0.928825		6.08349	0.502848
	1.55216	-0.215449	1.55224	4.78733	1.55224	3.71137									1.55333	0.371841	0.00117087	0.37067	0.880218		6.10142	0.387669
	1.55376	-0.206999	1.55384	5.45344	1.55384	3.69467									1.555	0.348582	-0.00803985	0.356622	0.863434		6.11936	0.403117
	1.55548	-0.201081	1.55552	6.1271	1.55552	3.68105									1.55667	0.325521	-0.0173397	0.342861	0.941328		6.1373	0.404628
	1.55716	-0.20064	1.55724	6.78097	1.55724	3.66399									1.55833	0.337923	-0.00468623	0.342609	0.888827		6.15523	0.438255
	1.55868	-0.19379	1.55884	7.38762	1.55884	3.64025									1.56	0.349315	0.00255899	0.346756	0.918721		6.17317	0.501042
	1.56044	-0.193064	1.56052	7.94258	1.56052	3.61087									1.56167	0.337461	0.00172541	0.335736	0.922094		6.1911	0.330172
	1.56208	-0.193447	1.56224	8.50503	1.56224	3.57222									1.56333	0.321465	-0.00482016	0.326285	0.87558		6.20904	0.52787
	1.56368	-0.197474	1.56384	9.04505	1.56384	3.53215									1.565	0.327701	0.00135714	0.326344	0.969006		6.22698	0.375168
	1.56544	-0.188317	1.56552	9.56265	1.56552	3.48127									1.56667	0.293345	-0.0135887	0.306933	0.998665		6.24491	0.46322
	1.56708	-0.183309	1.56724	10.0446	1.56724	3.42987									1.56833	0.314506	0.00149984	0.313006	0.901643		6.26285	0.354587
	1.56868	-0.183484	1.56884	10.4676	1.56884	3.37212									1.57	0.301178	-0.00267913	0.303857	0.897818		6.28078	0.497954
	1.57044	-0.181376	1.57052	10.8459	1.57052	3.30818									1.57167	0.300632	-0.000289014	0.300921	0.878505		6.29872	0.424995
	1.57208	-0.174164	1.57224	11.1916	1.57224	3.2337									1.57333	0.273657	-0.011278	0.284935	0.88865		6.31666	0.345389
	1.57368	-0.173034	1.57384	11.473	1.57384	3.15524									1.575	0.27463	-0.00823579	0.282866	0.822551		6.33459	0.298254
	1.57544	-0.173577	1.57552	11.7132	1.57552	3.08886									1.57667	0.247331	-0.0181947	0.265526	0.892881		6.35253	0.38851
	1.57708	-0.170919	1.57724	11.9047	1.57724	3.01545									1.57833	0.281014	0.00140068	0.279614	0.869157		6.37046	0.38107
	1.57868	-0.16013	1.57884	12.0414	1.57884	2.94478									1.58	0.27903	0.00437129	0.274658	0.905093		6.3884	0.375113
	1.58044	-0.152989	1.58052	12.1335	1.58052	2.85883									1.58167	0.262752	-0.00462409	0.267376	0.959848		6.40633	0.424326
	1.58208	-0.151448	1.58224	12.1798	1.58224	2.7678									1.58333	0.248332	-0.00814809	0.25648	0.881558		6.42427	0.375033
	1.58368	-0.15278	1.58384	12.1785	1.58384	2.67294									1.585	0.270364	0.0065743	0.26379	0.93888		6.4422	0.479247
	1.58544	-0.152703	1.58552	12.1139	1.58552	2.56749									1.58667	0.266147	0.00565414	0.260493	0.936941		6.46014	0.452459
	1.58708	-0.143184	1.58724	12.0033	1.58724	2.47158									1.58833	0.217752	-0.0182164	0.235969	0.905864		6.47807	0.432789
	1.58868	-0.140426	1.58884	11.8387	1.58884	2.37264									1.59	0.251513	0.00421945	0.247293	0.86146		6.49601	0.451803
	1.59044	-0.12973	1.59052	11.621	1.59052	2.26413									1.59167	0.239181	0.000348475	0.238833	0.876043		6.51394	0.385407
	1.59208	-0.132507	1.59224	11.3543	1.59224	2.16002									1.59333	0.246197	0.00532543	0.240871	0.917304		6.53188	0.449842
	1.59368	-0.128222	1.59384	11.037	1.59384	2.04093									1.595	0.213322	-0.00913637	0.222459	0.877546		6.54981	0.436392
	1.59544	-0.129708	1.59552	10.6649	1.59552	1.92596									1.59667	0.211432	-0.00826184	0.219694	0.900144		6.56775	0.437752
	1.59708	-0.122883	1.59724	10.2552	1.59724	1.82397									1.59833	0.207747	-0.00780737	0.215554	0.886617		6.58568	0.406222
	1.59868	-0.122675	1.59884	9.79096	1.59884	1.70846									1.6	0.221246	0.00130024	0.219946	0.890981		6.60362	0.397344
	1.60044	-0.129556	1.60052	9.29561	1.60052	1.60732									1.60167	0.202087	-0.0081809	0.210268	0.895598		6.62155	0.468483
	1.60208	-0.124152	1.60224	8.77666	1.60224	1.50644									1.60333	0.233487	0.0123694	0.221117	0.884638		6.63948	0.375891
	1.60368	-0.129559	1.60384	8.24623	1.60384	1.39884									1.605	0.213501	0.00250382	0.210997	0.870965		6.65742	0.423122
	1.60544	-0.126084	1.60552	7.7041	1.60552	1.30454									1.60667	0.193845	-0.00573879	0.199584	0.88405		6.67535	0.308956
	1.60708	-0.133422	1.60724	7.15837	1.60724	1.20797									1.60833	0.160533	-0.0209616	0.181495	0.916031		6.69329	0.417379
	1.60868	-0.142629	1.60884	6.61944	1.60884	1.11378									1.61	0.215136	0.00973127	0.205405	0.941256		6.71122	0.432022
	1.61044	-0.13972	1.61052	6.09324	1.61052	1.03703									1.61167	0.195629	0.00262492	0.193004	0.911096		6.72915	0.506709
	1.61208	-0.137476	1.61224	5.60184	1.61224	0.955683									1.61333	0.188193	4.55772e-05	0.188147	0.897045		6.74709	0.325032
	1.61368	-0.14813	1.61384	5.18092	1.61384	0.869573									1.615	0.17734	-0.00492453	0.182265	0.912046		6.76502	0.378029
	1.61544	-0.155642	1.61552	4.74236	1.61552	0.79806									1.61667	0.175283	-0.00191972	0.177202	0.930016		6.78296	0.405203
	1.61708	-0.154873	1.61724	4.31219	1.61724	0.726012									1.61833	0.183205	0.00220021	0.181005	0.811266		6.80089	0.443422
	1.61868	-0.164749	1.61884	3.91106	1.61884	0.666191									1.62	0.174574	0.00226019	0.172313	0.926626		6.81882	0.336356
	1.62044	-0.176732	1.62052	3.53671	1.62052	0.608897									1.62167	0.159138	-0.00567378	0.164812	0.854107		6.83676	0.295954
	1.62208	-0.18225	1.62224	3.17313	1.62224	0.542799									1.62333	0.162818	-0.0032545	0.166072	0.84864		6.85469	0.376402
	1.62368	-0.191231	1.62384	2.82974	1.62384	0.500157									1.625	0.167803	-9.47142e-05	0.167897	0.840522		6.87262	0.409659
	1.62544	-0.201451	1.62552	2.52554	1.62552	0.455105									1.62667	0.143746	-0.00927613	0.153023	0.963379		6.89056	0.294542
	1.62708	-0.208812	1.62724	2.24977	1.62724	0.415021									1.62833	0.145545	-0.00642889	0.151974	0.866881		6.90849	0.315906
	1.62868	-0.209637	1.62884	1.9966	1.62884	0.376847									1.63	0.155641	-0.000549456	0.156191	0.818854		6.92642	0.383133
	1.63044	-0.225262	1.63052	1.76407	1.63052	0.342672									1.63167	0.148036	-0.0030332	0.151069	0.864752		6.94435	0.337054
	1.63208	-0.23241	1.63224	1.56248	1.63224	0.314522									1.63333	0.150563	-0.000810794	0.151374	0.847084		6.96229	0.398556
	1.63368	-0.23294	1.63384	1.37528	1.63384	0.286896									1.635	0.149604	0.000995667	0.148609	0.905518		6.98022	0.491916
	1.63544	-0.243787	1.63552	1.22299	1.63552	0.256258									1.63667	0.16131	0.00847281	0.152837	0.930429		6.99815	0.362556
	1.63708	-0.255036	1.63724	1.07922	1.63724	0.237938									1.63833	0.137515	-0.00219519	0.13971	0.875953		7.01608	0.327269
	1.63868	-0.25694	1.63884	0.956118	1.63884	0.208646									1.64	0.145118	0.00106115	0.144057	0.848778		7.03402	0.319665
	1.64044	-0.26014	1.64052	0.839018	1.64052	0.194535									1.64167	0.123461	-0.00868445	0.132145	0.934707		7.05195	0.317419
	1.64208	-0.261618	1.64224	0.737477	1.64224	0.176225									1.64333	0.164634	0.0151574	0.149476	0.882627		7.06988	0.415426
	1.64368	-0.271633	1.64384	0.642196	1.64384	0.161213									1.645	0.145351	0.00549129	0.139859	0.88364		7.08781	0.41028
	1.64544	-0.272547	1.64552	0.558169	1.64552	0.146317									1.64667	0.134603	0.00152362	0.133079	0.831022		7.10574	0.443508
	1.64708	-0.270813	1.64724	0.492556	1.64724	0.135712									1.64833	0.0862522	-0.0249665	0.111219	0.88635		7.12368	0.383612
	1.64868	-0.28299	1.64884	0.419256	1.64884	0.12746									1.65	0.122289	-0.00222265	0.124511	0.881599		7.14161	0.335167
	1.65044	-0.282864	1.65052	0.35585	1.65052	0.117699									1.65167	0.127134	-0.000665021	0.127799	0.886378		7.15954	0.197228
	1.65208	-0.276199	1.65224	0.3011	1.65224	0.105117									1.65333	0.109836	-0.00769755	0.117533	0.91488		7.17747	0.387269
	1.65368	-0.277495	1.65384	0.25763	1.65384	0.10597									1.655	0.124817	0.00142235	0.123395	0.916893		7.1954	0.42279
	1.65544	-0.277231	1.65552	0.223691	1.65552	0.0963128									1.65667	0.124242	0.00178977	0.122452	0.937146		7.21333	0.121465
	1.65708	-0.281583	1.65724	0.18444	1.65724	0.090499									1.65833	0.124744	0.00338804	0.121355	0.902751		7.23127	0.321271
	1.65868	-0.272711	1.65884	0.143143	1.65884	0.0805802									1.66	0.123234	0.00441642	0.118817	0.879074		7.2492	0.521766
	1.66044	-0.277243	1.66052	0.113647	1.66052	0.0791039									1.66167	0.112682	-0.00293797	0.11562	0.939881		7.26713	0.423466
	1.66208	-0.279699	1.66224	0.0786759	1.66224	0.0731511									1.66333	0.0998952	-0.010621	0.110516	0.923185		7.28506	0.413108
	1.66368	-0.284892	1.66384	0.0612635	1.66384	0.0798287									1.665	0.130326	0.00804027	0.122285	0.934076		7.30299	0.479905
	1.66544	-0.281844	1.66552	0.037761	1.66552	0.0616193									1.66667	0.130612	0.0078947	0.122718	0.873281		7.32092	0.576744
	1.66708	-0.285416	1.66724	0.0145914	1.66724	0.0532996									1.66833	0.136674	0.0107567	0.125917	0.887931		7.33885	0.561332
	1.66868	-0.28621	1.66884	-0.0105003	1.66884	0.0590404									1.67	0.12034	0.00146096	0.118879	0.915001		7.35678	0.293925
	1.67044	-0.295412	1.67052	-0.0322851	1.67052	0.0538811									1.67167	0.0926978	-0.0120092	0.104707	0.93397		7.37471	0.516941
	1.67208	-0.294635	1.67224	-0.0475813	1.67224	0.0462039									1.67333	0.116456	0.00166527	0.114791	0.914969		7.39264	0.460854
	1.67368	-0.29697	1.67384	-0.066544	1.67384	0.0447063									1.675	0.0863239	-0.0132021	0.0995261	0.942582		7.41057	0.458152
	1.67544	-0.299748	1.67552	-0.0941477	1.67552	0.0434142									1.67667	0.115559	0.00330324	0.112256	0.881218		7.4285	0.431194
	1.67708	-0.309717	1.67724	-0.104239	1.67724	0.0368738									1.67833	0.103263	-0.00225119	0.105514	0.8843		7.44644	0.413088
	1.67868	-0.309115	1.67884	-0.116437	1.67884	0.0394293									1.68	0.0892825	-0.00958495	0.0988674	0.934929		7.46437	0.408538
	1.68044	-0.311804	1.68052	-0.135991	1.68052	0.0340141									1.68167	0.132807	0.0159373	0.11687	0.842984		7.4823	0.520475
	1.68208	-0.313201	1.68224	-0.14177	1.68224	0.0268035									1.68333	0.102242	0.000359253	0.101882	0.873073		7.50023	0.450118
	1.68368	-0.315131	1.68384	-0.15347	1.68384	0.0189062									1.685	0.0905072	-0.00505654	0.0955638	0.895882		7.51816	0.272278
	1.68544	-0.312207	1.68552	-0.181492	1.68552	0.0228564									1.68667	0.118363	0.0120701	0.106293	0.886472		7.53608	0.334107
	1.68708	-0.307178	1.68724	-0.188524	1.68724	0.0118275									1.68833	0.0899933	-0.00330148	0.0932948	0.884514		7.55401	0.519557
	1.68868	-0.313203	1.68884	-0.200606	1.68884	0.00454076									1.69	0.0920077	-0.00127402	0.0932817	0.892647		7.57194	0.421044
	1.69044	-0.31659	1.69052	-0.211458	1.69052	-1.2387e-05									1.69167	0.0982381	0.00317428	0.0950638	0.846259		7.58987	0.355122
	1.69208	-0.324801	1.69224	-0.224031	1.69224	-0.00556881									1.69333	0.103246	0.00795904	0.0952865	0.889746		7.6078	0.340703
	1.69368	-0.323602	1.69384	-0.235672	1.69384	-0.00745815									1.695	0.0840291	-0.00478591	0.088815	0.856238		7.62573	0.516116
	1.69544	-0.326738	1.69552	-0.2521	1.69552	-0.00589349									1.69667	0.082146	-0.00564158	0.0877876	0.936757		7.64366	0.444235
	1.69708	-0.323877	1.69724	-0.257636	1.69724	-0.0176308									1.69833	0.117003	0.0143921	0.102611	0.905481		7.66159	0.65393
	1.69868	-0.314001	1.69884	-0.261682	1.69884	-0.0262715									1.7	0.0666298	-0.0138597	0.0804894	0.853667		7.67952	0.333205
	1.70044	-0.326691	1.70052	-0.270344	1.70052	-0.0411723									1.70167	0.0737302	-0.00751935	0.0812495	0.919441		7.69745	0.53124
	1.70208	-0.331401	1.70224	-0.275951	1.70224	-0.0410228									1.70333	0.122784	0.0190223	0.103761	0.905116		7.71538	0.377181
	1.70368	-0.338448	1.70384	-0.27668	1.70384	-0.0514489									1.705	0.0715199	-0.00885434	0.0803743	0.830941		7.73331	0.358106
	1.70544	-0.330578	1.70552	-0.28793	1.70552	-0.0511143									1.70667	0.0634627	-0.0127709	0.0762336	0.958805		7.75123	0.553472
	1.70708	-0.329172	1.70724	-0.307123	1.70724	-0.0709332									1.70833	0.117346	0.0158989	0.101447	0.905188		7.76916	0.386092
	1.70868	-0.327342	1.70884	-0.3197	1.70884	-0.0801664									1.71	0.0953638	0.00406882	0.091295	0.892844		7.78709	0.361502
	1.71044	-0.327487	1.71052	-0.321136	1.71052	-0.0873917									1.71167	0.091948	0.00209787	0.0898502	0.973037		7.80502	0.339234
	1.71208	-0.328065	1.71224	-0.321887	1.71224	-0.0943927									1.71333	0.0945574	0.00319255	0.0913649	0.883786		7.82295	0.546095
	1.71368	-0.327461	1.71384	-0.334112	1.71384	-0.0934423									1.715	0.0932294	0.00404875	0.0891806	0.915765		7.84088	0.460004
	1.71544	-0.321001	1.71552	-0.334673	1.71552	-0.0994662									1.71667	0.101174	0.00613147	0.0950428	0.952753		7.8588	0.346581
	1.71708	-0.324445	1.71724	-0.340379	1.71724	-0.104455									1.71833	0.0858247	-0.00176255	0.0875873	0.909225		7.87673	0.408882
	1.71868	-0.326127	1.71884	-0.348565	1.71884	-0.111284									1.72	0.0852236	-0.000798814	0.0860224	0.930118		7.89466	0.48892
	1.72044	-0.323274	1.72052	-0.359708	1.72052	-0.115018									1.72167	0.092364	0.00320613	0.0891578	0.93816		7.91259	0.466144
	1.72208	-0.324261	1.72224	-0.366118	1.72224	-0.112462									1.72333	0.0760353	-0.00412999	0.0801653	0.944893		7.93052	0.371119
	1.72368	-0.327536	1.72384	-0.363876	1.72384	-0.116276									1.725	0.10488	0.0108817	0.0939986	0.932558		7.94844	0.37178
	1.72544	-0.32051	1.72552	-0.370889	1.72552	-0.112983									1.72667	0.0813311	-0.000874699	0.0822058	0.858742		7.96637	0.586213
	1.72708	-0.325435	1.72724	-0.372424	1.72724	-0.111795									1.72833	0.0873574	0.00454745	0.0828099	0.902404		7.9843	0.116695
	1.72868	-0.340771	1.72884	-0.384364	1.72884	-0.115962									1.73	0.063721	-0.00783101	0.071552	0.861915		8.00222	0.310671
	1.73044	-0.331599	1.73052	-0.388884	1.73052	-0.110988									1.73167	0.0998062	0.011755	0.0880512	0.920341		8.02015	0.638759
	1.73208	-0.32605	1.73224	-0.386917	1.73224	-0.107015									1.73333	0.0909615	0.00620956	0.084752	0.922005		8.03808	0.418066
	1.73368	-0.31742	1.73384	-0.379344	1.73384	-0.0969232									1.735	0.0728856	-0.00393595	0.0768216	0.887929		8.05601	0.290309
	1.73544	-0.318999	1.73552	-0.38327	1.73552	-0.0836517									1.73667	0.0652345	-0.00863792	0.0738724	0.931573		8.07393	0.453581
	1.73708	-0.325239	1.73724	-0.388691	1.73724	-0.075552									1.73833	0.0784663	-0.00051828	0.0789846	0.915512		8.09186	0.307656
	1.73868	-0.323026	1.73884	-0.383513	1.73884	-0.0689903									1.74	0.0850864	0.00404826	0.0810381	0.869339		8.10979	0.390494
	1.74044	-0.322327	1.74052	-0.381583	1.74052	-0.0507215									1.74167	0.0906812	0.00763213	0.0830491	0.881688		8.12771	0.32386
	1.74208	-0.326265	1.74224	-0.375053	1.74224	-0.0348793									1.74333	0.0778219	0.000245437	0.0775764	0.960778		8.14564	0.147399
	1.74368	-0.324937	1.74384	-0.372149	1.74384	-0.0225305									1.745	0.0940977	0.00920537	0.0848923	0.878135		8.16357	0.505203
	1.74544	-0.3225	1.74552	-0.372406	1.74552	-0.00659188									1.74667	0.066343	-0.00520136	0.0715444	0.937251		8.18149	0.36618
	1.74708	-0.315921	1.74724	-0.367076	1.74724	-1.35916e-05									1.74833	0.0970192	0.0122091	0.08481	0.887905		8.19942	0.254894
	1.74868	-0.314603	1.74876	-0.360792	1.74884	0.0198556									1.75	0.0676291	-0.00197997	0.0696091	0.949229		8.21734	0.294844
	1.75044	-0.309684	1.75048	-0.365372	1.75052	0.03469									1.75167	0.0600098	-0.0067704	0.0667802	0.874427		8.23527	0.511036
	1.75208	-0.30518	1.75216	-0.360357	1.75224	0.053083									1.75333	0.0572381	-0.00792081	0.0651589	0.909949		8.2532	0.505902
	1.75368	-0.304704	1.75376	-0.353373	1.75384	0.0617706									1.755	0.0717429	0.00046488	0.071278	0.937612		8.27112	0.596694
	1.75544	-0.294925	1.75548	-0.353874	1.75552	0.0649784									1.75667	0.0982024	0.0141076	0.0840948	0.847874		8.28905	0.276208
	1.75708	-0.291646	1.75716	-0.35867	1.7572	0.0846108									1.75833	0.0831049	0.00550145	0.0776035	0.934184		8.30697	0.310694
	1.75868	-0.297463	1.75876	-0.355287	1.75876	0.0878796									1.76	0.0924774	0.0112567	0.0812207	0.91681		8.3249	0.425748
	1.76044	-0.288388	1.76048	-0.351398	1.76048	0.0901895									1.76167	0.0788244	0.00324993	0.0755745	0.862414		8.34282	0.326466
	1.76208	-0.286084	1.76216	-0.350076	1.76216	0.0933994									1.76333	0.0512977	-0.0110361	0.0623339	0.907501		8.36075	0.56069
	1.76368	-0.281712	1.76376	-0.346231	1.76376	0.0929225									1.765	0.0745359	0.00138845	0.0731474	0.907599		8.37867	0.493866
	1.76544	-0.284455	1.76548	-0.345285	1.76548	0.0896431									1.76667	0.0692781	-0.00091955	0.0701977	0.932042		8.3966	0.381496
	1.76708	-0.27943	1.76716	-0.350213	1.76716	0.0936312									1.76833	0.0973303	0.0153539	0.0819764	0.914019		8.41452	0.489732
	1.76868	-0.282059	1.76876	-0.353019	1.76876	0.0951356									1.77	0.061638	-0.00466398	0.066302	0.909867		8.43245	0.541781
	1.77044	-0.276003	1.77048	-0.343062	1.77048	0.0788432									1.77167	0.0690678	-3.34601e-05	0.0691012	0.888411		8.45037	0.479305
	1.77208	-0.272609	1.77216	-0.344469	1.77216	0.073042									1.77333	0.0750495	0.00345121	0.0715983	0.916391		8.4683	0.535168
	1.77368	-0.267876	1.77376	-0.348995	1.77376	0.0787639									1.775	0.0968119	0.0157428	0.0810691	0.925455		8.48622	0.395355
	1.77544	-0.264668	1.77548	-0.349745	1.77548	0.0746938									1.77667	0.082252	0.00703649	0.0752155	0.935474		8.50415	0.381014
	1.77708	-0.268391	1.77716	-0.351698	1.77716	0.0564229									1.77833	0.078064	0.00545613	0.0726079	0.874478		8.52207	0.448459
	1.77868	-0.259589	1.77876	-0.35212	1.77876	0.0388367									1.78	0.0519787	-0.00925261	0.0612313	0.896884		8.53999	0.460318
	1.78044	-0.260048	1.78048	-0.359089	1.78048	0.040961									1.78167	0.0808082	0.00693054	0.0738776	0.910274		8.55792	0.46974
	1.78208	-0.267858	1.78216	-0.368228	1.78216	0.0323643									1.78333	0.0680629	-0.000650534	0.0687134	0.874408		8.57584	0.475606
	1.78368	-0.252065	1.78376	-0.361485	1.78376	0.0237154									1.785	0.0318408	-0.0214207	0.0532615	0.916355		8.59376	0.376972
	1.78544	-0.249122	1.78548	-0.365792	1.78548	0.00397048									1.78667	0.0629934	-0.00578884	0.0687823	0.926717		8.61169	0.348645
	1.78708	-0.247869	1.78716	-0.359797	1.78716	-0.000940037									1.78833	0.0472999	-0.0151357	0.0624356	0.846473		8.62961	0.293341
	1.78868	-0.246702	1.78876	-0.376084	1.78876	-0.0136877									1.79	0.075498	-7.41988e-05	0.0755722	0.875853		8.64754	0.509655
	1.79044	-0.242987	1.79048	-0.382692	1.79048	-0.0193214									1.79167	0.0435648	-0.0156983	0.0592631	0.880697		8.66546	0.686241
	1.79208	-0.240417	1.79216	-0.380234	1.79216	-0.0250528									1.79333	0.0862563	0.0112799	0.0749764	0.932552		8.68338	0.404854
	1.79368	-0.230488	1.79376	-0.388796	1.79376	-0.019516									1.795	0.0903232	0.0196387	0.0706845	0.956118		8.70131	0.358163
	1.79544	-0.225995	1.79548	-0.391365	1.79548	-0.0215346									1.79667	0.115607	0.0407479	0.0748595	0.917936		8.71923	0.312158
	1.79708	-0.225445	1.79716	-0.402229	1.79716	-0.027665									1.79833	0.13585	0.0569617	0.0788886	0.914203		8.73715	0.466339
	1.79868	-0.22354	1.79876	-0.394569	1.79876	-0.0315362									1.8	0.145912	0.0673212	0.0785912	0.976552		8.75507	0.441862
																					8.773	0.345723
																					8.79092	0.211855
																					8.80884	0.477232
																					8.82676	0.461612
																					8.84469	0.337214
																					8.86261	0.540232
																					8.88053	0.371349
																					8.89845	0.48667
																					8.91637	0.463459
																					8.9343	0.383883
																					8.95222	0.371227
																					8.97014	0.477929
																					8.98806	0.420764
																					9.00598	0.544737
																					9.0239	0.754566
																					9.04182	0.481559
																					9.05974	0.404097
																					9.07766	0.457463
																					9.09559	0.480644
																					9.11351	0.311937
																					9.13143	0.46851
																					9.14935	0.388335
																					9.16727	0.272715
																					9.18519	0.662935
																					9.20311	0.54062
																					9.22103	0.37116
																					9.23895	0.342141
																					9.25687	0.62332
																					9.27479	0.41487
																					9.2927	0.296183
																					9.31062	0.526806
																					9.32854	0.197226
																					9.34646	0.405363
																					9.36438	0.653409
																					9.3823	0.609113
																					9.40022	0.504331
																					9.41814	0.570938
																					9.43606	0.606456
																					9.45397	0.322522
																					9.47189	0.654278
																					9.48981	0.500044
																					9.50773	0.465835
																					9.52565	0.489595
																					9.54356	0.526997
																					9.56148	0.489694
																					9.5794	0.342657
																					9.59732	0.386081
																					9.61523	0.41805
																					9.63315	0.558712
																					9.65107	0.609508
																					9.66898	0.411606
																					9.6869	0.48549
																					9.70482	0.415165
																					9.72273	0.562988
																					9.74065	0.27792
																					9.75857	0.56672
																					9.77648	0.338138
																					9.7944	0.636761
																					9.81231	0.268108
																					9.83023	0.659381
																					9.84815	0.647367
																					9.86606	0.514806
																					9.88398	0.543873
																					9.90189	0.479181
																					9.91981	0.35524
																					9.93772	0.513968
																					9.95564	0.107911
																					9.97355	0.450919
																					9.99147	0.753722
																					10.0094	0.794888
																					10.0273	0.629395
																					10.0452	0.352825
																					10.0631	0.515304
																					10.081	0.258829
																					10.099	0.234721
																					10.1169	0.515033
																					10.1348	0.362947
																					10.1527	0.468906
																					10.1706	0.31427
																					10.1885	0.479118
																					10.2064	0.549843
																					10.2243	0.544232
																					10.2423	0.481166
																					10.2602	0.497133
																					10.2781	0.628669
																					10.296	0.158883
																					10.3139	0.551448
																					10.3318	0.180337
																					10.3497	0.49689
																					10.3676	0.347126
																					10.3856	0.601883
																					10.4035	0.404458
																					10.4214	0.703843
																					10.4393	0.391575
																					10.4572	0.119536
																					10.4751	0.497641
																					10.493	0.525612
																					10.5109	0.647715
																					10.5288	0.398984
																					10.5468	0.441577
																					10.5647	0.405533
																					10.5826	0.629973
																					10.6005	0.531086
																					10.6184	0.17222
																					10.6363	0.243116
																					10.6542	0.659633
																					10.6721	0.519618
																					10.69	0.507787
																					10.7079	0.722221
																					10.7259	0.467469
																					10.7438	0.566126
																					10.7617	0.539265
																					10.7796	0.412166
																					10.7975	0.413925
																					10.8154	0.303833
																					10.8333	0.312676
																					10.8512	0.358941
																					10.8691	0.59859
																					10.887	0.610368
																					10.9049	0.552736
																					10.9228	0.512423
																					10.9408	0.510618
																					10.9587	0.495232
																					10.9766	0.583051
																					10.9945	0.455303
																					11.0124	0.481217
																					11.0303	0.678174
																					11.0482	0.479712
																					11.0661	0.342177
																					11.084	0.408953
																					11.1019	0.39567
																					11.1198	0.545265
																					11.1377	0.474024
																					11.1556	0.439715
																					11.1735	-0.0420145
																					11.1914	0.341513
																					11.2094	0.441544
																					11.2273	0.226243
																					11.2452	0.172519
																					11.2631	0.534347
																					11.281	0.403543
																					11.2989	0.878901
																					11.3168	0.535773
																					11.3347	0.634375
																					11.3526	0.374451
																					11.3705	0.334741
																					11.3884	0.607451
																					11.4063	0.588065
																					11.4242	0.671158
																					11.4421	0.399545
																					11.46	0.417643
																					11.4779	0.389705
																					11.4958	0.215327
																					11.5137	0.503194
																					11.5316	0.642806
																					11.5495	0.463557
																					11.5674	0.51238
																					11.5853	0.427897
																					11.6032	0.44243
																					11.6211	0.277281
																					11.639	0.642111
																					11.6569	0.542544
																					11.6748	0.431757
																					11.6927	0.5909
																					11.7106	0.746957
																					11.7286	0.524652
																					11.7465	0.323707
																					11.7644	0.805643
																					11.7823	0.883998
																					11.8002	0.543225
																					11.8181	0.619097
																					11.836	0.632704
																					11.8539	0.608296
																					11.8718	0.427788
																					11.8897	0.69416
																					11.9076	0.186988
																					11.9255	0.630516
																					11.9434	0.157039
																					11.9613	0.542337
																					11.9792	0.61
																					11.9971	0.202667
																					12.015	0.560073
																					12.0329	0.408172
																					12.0508	0.560492
																					12.0686	0.767238
																					12.0865	0.504093
																					12.1044	0.363355
																					12.1223	0.677518
																					12.1402	0.413008
																					12.1581	0.58513
																					12.176	0.689029
																					12.1939	0.458418
																					12.2118	0.71954
																					12.2297	0.24183
																					12.2476	0.43549
																					12.2655	0.426118
																					12.2834	0.733561
																					12.3013	0.408183
																					12.3192	0.54145
																					12.3371	0.502343
																					12.355	0.315
																					12.3729	0.94112
																					12.3908	0.477347
																					12.4087	0.733728
																					12.4266	0.829084
																					12.4445	0.338827
																					12.4624	0.909707
																					12.4803	0.333826
																					12.4982	0.28906
																					12.5161	0.630781
																					12.534	0.583387
																					12.5519	0.0930785
																					12.5697	0.462223
																					12.5876	0.616777
																					12.6055	0.697024
																					12.6234	0.27036
																					12.6413	0.303036
																					12.6592	0.902579
																					12.6771	0.754927
																					12.695	0.379341
																					12.7129	0.360149
																					12.7308	0.332563
																					12.7487	0.310131
																					12.7666	0.450009
																					12.7845	0.791036
																					12.8024	0.464877
																					12.8202	0.558415
																					12.8381	0.339324
																					12.856	0.352914
																					12.8739	-0.126683
																					12.8918	0.938819
																					12.9097	0.246904
																					12.9276	0.872998
																					12.9455	0.462072
																					12.9634	0.443089
																					12.9813	0.417806
																					12.9992	0.51566
																					13.017	0.543935
																					13.0349	0.611563
																					13.0528	0.285277
																					13.0707	0.543525
																					13.0886	0.273891
																					13.1065	0.699398
																					13.1244	0.532255
																					13.1423	0.35899
																					13.1602	0.196033
																					13.1781	0.599816
																					13.1959	0.276305
																					13.2138	0.58696
																					13.2317	0.262077
																					13.2496	0.680914
																					13.2675	1.04222
																					13.2854	0.57729
																					13.3033	0.459671
																					13.3212	0.421776
																					13.339	0.445341
																					13.3569	0.740957
																					13.3748	0.825495
																					13.3927	0.824312
																					13.4106	0.794637
																					13.4285	0.69999
																					13.4464	0.531847
																					13.4642	0.426773
																					13.4821	0.813424
																					13.5	0.33979
																					13.5179	0.548288
																					13.5358	0.582434
																					13.5537	0.507858
																					13.5716	0.341886
																					13.5894	0.439696
																					13.6073	0.475513
																					13.6252	0.194188
																					13.6431	0.508252
																					13.661	0.718766
																					13.6789	0.484349
																					13.6967	0.628231
																					13.7146	0.376172
																					13.7325	0.355667
																					13.7504	0.851167
																					13.7683	0.725441
																					13.7862	1.17966
																					13.804	0.363751
																					13.8219	0.630815
																					13.8398	0.283132
																					13.8577	0.360184
																					13.8756	0.711611
																					13.8935	0.755613
																					13.9113	0.193016
																					13.9292	0.214373
																					13.9471	0.701328
																					13.965	0.665948
																					13.9829	0.823813
																					14.0007	0.659546
																					14.0186	0.362229
																					14.0365	0.56024
																					14.0544	0.700106
																					14.0723	0.493472
																					14.0901	0.850212
																					14.108	0.678814
																					14.1259	0.806021
																					14.1438	0.0325953
																					14.1617	1.03591
																					14.1795	0.508296
																					14.1974	0.540656
																					14.2153	0.772459
																					14.2332	0.695078
																					14.2511	0.665545
																					14.2689	0.620517
																					14.2868	0.656379
																					14.3047	0.521752
																					14.3226	1.05828
																					14.3404	0.857972
																					14.3583	0.647216
																					14.3762	0.532109
																					14.3941	0.654001
																					14.412	-0.065651
																					14.4298	0.924556
																					14.4477	0.744212
																					14.4656	0.108448
																					14.4835	0.775146
																					14.5013	0.424693
																					14.5192	-0.137679
																					14.5371	0.201976
																					14.555	1.21381
																					14.5728	0.534316
																					14.5907	0.52601
																					14.6086	0.888224
																					14.6265	0.357329
																					14.6443	0.911353
																					14.6622	0.927101
																					14.6801	0.374733
																					14.698	0.914882
																					14.7158	0.595001
																					14.7337	0.475316
																					14.7516	0.76942
																					14.7694	0.641423
																					14.7873	1.28319
																					14.8052	0.776014
																					14.8231	-0.0587501
																					14.8409	0.893567
																					14.8588	0.146122
																					14.8767	1.22204
																					14.8946	0.149481
																					14.9124	0.550619
																					14.9303	0.554061
																					14.9482	0.766291
																					14.966	0.773049
																					14.9839	1.08764
																					15.0018	0.180938
																					15.0197	0.565286
																					15.0375	0.615533
																					15.0554	0.628111
																					15.0733	0.486516
																					15.0911	0.863679
																					15.109	0.234586
																					15.1269	1.09968
																					15.1447	0.691715
																					15.1626	1.54866
																					15.1805	0.755691
																					15.1983	0.628176
																					15.2162	0.0960753
																					15.2341	0.429935
																					15.252	0.752032
																					15.2698	0.767239
																					15.2877	0.840677
																					15.3056	0.768851
																					15.3234	1.29356
																					15.3413	1.00498
																					15.3592	0.241817
																					15.377	0.72371
																					15.3949	-0.15108
																					15.4128	0.438831
																					15.4306	0.27494
																					15.4485	0.885485
																					15.4664	0.680777
																					15.4842	0.287947
																					15.5021	0.671851
																					15.5199	1.21123
																					15.5378	0.557097
																					15.5557	0.458312
																					15.5735	1.22183
																					15.5914	0.697164
																					15.6093	0.855958
																					15.6271	1.24239
																					15.645	0.70523
																					15.6629	-0.0744197
																					15.6807	0.63687
																					15.6986	0.460548
																					15.7164	0.1412
																					15.7343	0.443679
																					15.7522	0.303147
																					15.77	0.796317
																					15.7879	0.492417
																					15.8058	0.731996
																					15.8236	0.329371
																					15.8415	0.497006
																					15.8593	0.352575
																					15.8772	0.446209
																					15.8951	0.795826
																					15.9129	0.458571
																					15.9308	1.43282
																					15.9486	0.74396
																					15.9665	1.14013
																					15.9844	0.782514
																					16.0022	0.62639
																					16.0201	0.845205
																					16.0379	0.886726
																					16.0558	1.07241
																					16.0737	0.825519
																					16.0915	0.562913
																					16.1094	1.08221
																					16.1272	0.205843
																					16.1451	0.783182
																					16.163	0.392079
																					16.1808	0.946525
																					16.1987	0.315474
																					16.2165	0.303734
																					16.2344	0.769424
																					16.2522	0.713311
																					16.2701	0.9908
																					16.288	0.720468
																					16.3058	0.130231
																					16.3237	0.779615
																					16.3415	0.922733
																					16.3594	0.660349
																					16.3772	0.601992
																					16.3951	1.05548
																					16.4129	1.11884
																					16.4308	0.747426
																					16.4487	1.10371
																					16.4665	0.665963
																					16.4844	0.956526
																					16.5022	0.523399
																					16.5201	0.9353
																					16.5379	1.34594
																					16.5558	-0.169156
																					16.5736	0.252283
																					16.5915	0.878157
																					16.6093	0.699313
																					16.6272	0.367915
																					16.645	0.391712
																					16.6629	0.590189
																					16.6807	0.68891
																					16.6986	1.34461
																					16.7164	-0.183815
																					16.7343	1.10333
																					16.7522	1.06238
																					16.77	0.283628
																					16.7879	0.577168
																					16.8057	1.45288
																					16.8236	0.825036
																					16.8414	-0.351874
																					16.8593	0.794298
																					16.8771	1.14568
																					16.895	0.387303
																					16.9128	0.330776
																					16.9306	1.7102
																					16.9485	0.514355
																					16.9663	0.128556
																					16.9842	0.987018
																					17.002	1.28052
																					17.0199	1.29723
																					17.0377	0.327565
																					17.0556	0.253885
																					17.0734	0.410643
																					17.0913	0.76264
																					17.1091	0.969818
																					17.127	0.648737
																					17.1448	0.984253
																					17.1627	0.853338
																					17.1805	0.950887
																					17.1984	0.573199
																					17.2162	0.0571532
																					17.234	1.05662
																					17.2519	0.909721
																					17.2697	-0.093729
																					17.2876	0.828071
																					17.3054	0.463502
																					17.3233	0.42425
																					17.3411	1.62611
																					17.359	1.36585
																					17.3768	1.04486
																					17.3946	-0.0719341
																					17.4125	1.03007
																					17.4303	0.374122
																					17.4482	1.08819
																					17.466	1.90719
																					17.4839	-0.468931
																					17.5017	0.878441
																					17.5195	-0.081341
																					17.5374	0.578213
																					17.5552	0.804807
																					17.5731	-0.542564
																					17.5909	1.63622
																					17.6087	1.28441
																					17.6266	0.635675
																					17.6444	0.876495
																					17.6623	0.206778
																					17.6801	0.669839
																					17.698	0.353097
																					17.7158	0.807798
																					17.7336	-0.917975
																					17.7515	0.243799
																					17.7693	0.122679
																					17.7871	1.54143
																					17.805	-0.100133
																					17.8228	0.304695
																					17.8407	0.274133
																					17.8585	0.794508
																					17.8763	0.549966
																					17.8942	0.051754
																					17.912	0.757099
																					17.9298	1.49239
																					17.9477	2.06868
																					17.9655	0.325168
																					17.9834	1.1017
																					18.0012	0.230572
																					18.019	0.318557
																					18.0369	0.301704
																					18.0547	0.768777
																					18.0725	1.04066
																					18.0904	1.01794
																					18.1082	0.123287
																					18.126	1.1981
																					18.1439	0.223272
																					18.1617	0.953199
																					18.1795	1.80109
																					18.1974	1.98176
																					18.2152	0.952731
																					18.233	-0.846542
																					18.2509	1.52917
																					18.2687	0.346715
																					18.2865	0.162042
																					18.3044	0.50309
																					18.3222	1.81217
																					18.34	0.508834
																					18.3579	1.36016
																					18.3757	0.239118
																					18.3935	1.31686
																					18.4114	1.01787
																					18.4292	0.433736
																					18.447	-0.440054
																					18.4648	2.0923
																					18.4827	0.859221
																					18.5005	-0.16954
																					18.5183	-0.768989
																					18.5362	-0.144672
																					18.554	0.955043
																					18.5718	1.92974
																					18.5896	0.990155
																					18.6075	1.19935
																					18.6253	0.697266
																					18.6431	0.596744
																					18.661	1.00557
																					18.6788	1.32153
																					18.6966	1.88943
																					18.7144	2.08723
																					18.7323	1.99031
																					18.7501	1.32302
																					18.7679	0.176864
																					18.7857	1.29697
																					18.8036	1.66702
																					18.8214	0.0795987
																					18.8392	-0.052056
																					18.857	1.95977
																					18.8749	0.389863
																					18.8927	0.370323
																					18.9105	1.1398
																					18.9283	1.75653
																					18.9462	0.0137169
																					18.964	-0.663887
																					18.9818	0.381654
																					18.9996	0.171873
																					19.0175	0.35115
																					19.0353	1.01674
																					19.0531	1.64268
																					19.0709	0.336879
																					19.0887	0.669041
																					19.1066	0.49861
																					19.1244	0.756936
																					19.1422	-0.0888217
																					19.16	0.920999
																					19.1778	0.332715
																					19.1957	1.18903
																					19.2135	1.80027
																					19.2313	-0.300769
																					19.2491	0.64087
																					19.2669	1.63899
																					19.2848	1.17712
																					19.3026	1.27026
																					19.3204	0.109788
																					19.3382	-0.629084
																					19.356	1.74632
																					19.3739	-0.223879
																					19.3917	0.0321006
																					19.4095	-0.0848537
																					19.4273	0.310196
																					19.4451	0.72228
																					19.4629	3.15874
																					19.4808	2.42764
																					19.4986	-1.22122
																					19.5164	1.75889
																					19.5342	1.30101
																					19.552	1.83025
																					19.5698	0.0710541
																					19.5876	1.2262
																					19.6055	0.574523
																					19.6233	2.57784
																					19.6411	-1.21766
																					19.6589	1.93482
																					19.6767	-0.423028
																					19.6945	-0.0733967
																					19.7123	0.843113
																					19.7302	-0.913481
																					19.748	2.75652
																					19.7658	-0.201209
																					19.7836	1.12911
																					19.8014	-0.0523119
																					19.8192	0.42337
																					19.837	2.11212
																					19.8548	1.99806
																					19.8727	0.315802
																					19.8905	1.32581
																					19.9083	-0.555767
																					19.9261	1.85974
																					19.9439	-0.240684
																					19.9617	-1.10715
																					19.9795	-0.0316398
																					19.9973	-0.753067
																					20.0151	-1.12765
																					20.0329	1.62011
																					20.0507	0.0834182
																					20.0686	-0.101697
																					20.0864	0.243341
																					20.1042	0.161046
																					20.122	0.458618
																					20.1398	1.7285
																					20.1576	0.0640873
																					20.1754	1.39943
																					20.1932	-0.162766
																					20.211	-0.948082
																					20.2288	0.289427
																					20.2466	0.484835
																					20.2644	-0.346106
																					20.2822	1.43218
																					20.3	1.70511
																					20.3178	-2.24103
																					20.3356	2.21891
																					20.3535	3.47604
																					20.3713	-0.595631
																					20.3891	1.33318
																					20.4069	3.91894
																					20.4247	-1.11779
																					20.4425	0.54067
																					20.4603	1.63244
																					20.4781	-0.112658
																					20.4959	0.521408
																					20.5137	0.59869
																					20.5315	2.05824
																					20.5493	-1.51627
																					20.5671	-2.65611
																					20.5849	1.98024
																					20.6027	-0.82978
																					20.6205	1.0093
																					20.6383	0.566828
																					20.6561	0.974577
																					20.6739	0.910207
																					20.6917	0.78874
																					20.7095	-1.34795
																					20.7273	-0.111728
																					20.7451	2.10093
																					20.7629	4.22858
																					20.7807	-1.41841
																					20.7985	0.793144
																					20.8163	1.81547
																					20.8341	3.00375
																					20.8519	-0.0205784
																					20.8697	2.11879
																					20.8875	1.55161
																					20.9053	-0.341996
																					20.9231	1.17431
																					20.9408	2.01647
																					20.9586	-1.27123
																					20.9764	1.23196
																					20.9942	0.649029
																					21.012	4.36779
																					21.0298	-3.62883
																					21.0476	-2.57643
																					21.0654	3.00556
																					21.0832	-1.75514
																					21.101	1.43079
																					21.1188	4.22603
																					21.1366	2.66031
																					21.1544	1.48134
																					21.1722	4.04331
																					21.19	-4.16462
																					21.2078	-4.25424
																					21.2255	1.20586
																					21.2433	3.83865
																					21.2611	0.92314
																					21.2789	-0.836697
																					21.2967	-0.29464
																					21.3145	6.56579
																					21.3323	2.96199
																					21.3501	5.10351
																					21.3679	0.878861
																					21.3857	5.99804
																					21.4034	1.21939
																					21.4212	0.14885
																					21.439	2.08252
																					21.4568	0.690681
																					21.4746	2.42293
																					21.4924	4.22486
																					21.5102	1.54663
																					21.528	1.84149
																					21.5457	2.29297
																					21.5635	9.14551
																					21.5813	-7.82002
																					21.5991	5.39183
																					21.6169	-1.72982
																					21.6347	6.5927
																					21.6525	7.79308
																					21.6702	-7.46808
																					21.688	-0.171903
																					21.7058	-1.96082
																					21.7236	-6.41917
																					21.7414	12.4162
																					21.7592	-17.5403
																					21.7769	4.62381
																					21.7947	-51.4364

## Sheet: Fig. 3, Fig. S3
					Fig3c et Suppl. Fig. 3G, H)
	Fig. 3C				Set 1, Exp. 1										Set 1, Exp. 2
	Residue Number	% burried upon interaction	Interaction loss by coIP
	316	73.7	98																						% IP relative to WT													Mean	SD	n
	317	75	80																						WT	100	100	100	100	100	100	100	100	100	100	100	100	100	0	12
	318	50.9	97																						F316A	3.941	0.606949											2.27397	2.35753	2
	319	89.7	99																						V317A	8.793	31.1102											19.9516	15.7806	2
	325	49.5	89																						T318A	2.49	3.30523											2.89762	0.576457	2
	337	82.5	98																						A319T	1.774	0.453024											1.11351	0.934071	2
	340	15.6	29.7																						V325T	8.009	13.6863											10.8477	4.01447	2
	349	27	85.2																						F337A			0	3.9									1.95	2.75772	2
	350	32.8	49																						K340A			71.728	68.9									70.314	1.99971	2
	355	100	99.5																						T349A									8.14	11.51		24.82	14.8233	8.81982	3
	358	54.8	99.6																						V350T			61.0221	41									51.011	14.1577	2
	363	34.1	27.4																						S355A			0	2.2						0	0	0	0.44	0.98387	5
	374	0	33.4																						V358E									0	0	1.67	0	0.4175	0.835	4
	376	67.5	99.4																						L363T			64.3289	80.8									72.5644	11.6468	2
	381	77	78.6																						S374A					73.35		67.154	59.2					66.568	7.09318	3
																									Y376A					0	0.417	1.287						0.568	0.656653	3
																									P381S					9.802	24.747	29.567						21.372	10.3057	3
																									rad51Δ	2.448	0.239	0	7.1					0	0	0	5.84	2.23243	3.04629	8
					Set 2, Exp. 1										Set 2, Exp. 2
					Set 3, Exp. 1										Set 3, Exp. 2										Set 3, Exp. 3									Set 3, Exp. 4
					Set 4, Exp. 1										Set 4, Exp. 2										Set 4, Exp. 3

## Sheet: Fig. S3
	Fig. S3E
	q	I(q)	Dadimodo Fit
	0.010034	4.47175	4.52018
	0.01049	4.43215	4.49422
	0.010946	4.4765	4.46818
	0.011402	4.46278	4.44199
	0.011859	4.42275	4.41554
	0.012315	4.37524	4.38877
	0.012771	4.39528	4.3616
	0.013227	4.36128	4.33394
	0.013683	4.31343	4.30571
	0.014139	4.32598	4.27683
	0.014595	4.25761	4.24722
	0.015051	4.26062	4.2168
	0.015507	4.23553	4.18552
	0.015963	4.15279	4.15343
	0.016419	4.15037	4.12057
	0.016876	4.12011	4.08701
	0.017332	4.06822	4.05279
	0.017788	4.03162	4.01798
	0.018244	3.9765	3.98264
	0.0187	3.96229	3.9468
	0.019156	3.93649	3.91054
	0.019612	3.8626	3.8739
	0.020068	3.88823	3.83694
	0.020524	3.82099	3.79971
	0.02098	3.76052	3.76222
	0.021436	3.7387	3.7245
	0.021893	3.72328	3.68655
	0.022349	3.66126	3.64841
	0.022805	3.62714	3.61009
	0.023261	3.58343	3.5716
	0.023717	3.56235	3.53297
	0.024173	3.49186	3.49422
	0.024629	3.44938	3.45536
	0.025085	3.39123	3.41641
	0.025541	3.37333	3.37739
	0.025997	3.31385	3.33833
	0.026453	3.2751	3.29925
	0.02691	3.2418	3.26018
	0.027366	3.19893	3.22113
	0.027822	3.17929	3.18214
	0.028278	3.1418	3.14321
	0.028734	3.06788	3.10439
	0.02919	3.06726	3.06569
	0.029646	3.00715	3.02713
	0.030102	2.98662	2.98874
	0.030558	2.9413	2.95054
	0.031014	2.88835	2.91254
	0.03147	2.82903	2.87476
	0.031926	2.83693	2.8372
	0.032383	2.77179	2.79989
	0.032839	2.75499	2.76283
	0.033295	2.68883	2.72605
	0.033751	2.67872	2.68955
	0.034207	2.6339	2.65335
	0.034663	2.59006	2.61747
	0.035119	2.57979	2.58191
	0.035575	2.54684	2.54669
	0.036031	2.5103	2.51181
	0.036487	2.45865	2.47729
	0.036943	2.43529	2.44313
	0.037399	2.40815	2.40933
	0.037856	2.37491	2.37591
	0.038312	2.33306	2.34286
	0.038768	2.30428	2.31021
	0.039224	2.28113	2.27795
	0.03968	2.23186	2.2461
	0.040136	2.23008	2.21466
	0.040592	2.19514	2.18362
	0.041048	2.14285	2.15301
	0.041504	2.13392	2.1228
	0.04196	2.09376	2.09301
	0.042416	2.07691	2.06363
	0.042872	2.03777	2.03467
	0.043328	2.01821	2.00613
	0.043785	1.98522	1.978
	0.044241	1.94773	1.95029
	0.044697	1.91398	1.92299
	0.045153	1.90989	1.89612
	0.045609	1.87538	1.86965
	0.046065	1.84367	1.8436
	0.046521	1.81992	1.81795
	0.046977	1.79021	1.79271
	0.047433	1.77158	1.76786
	0.047889	1.72989	1.74341
	0.048345	1.71925	1.71935
	0.048801	1.70428	1.69567
	0.049257	1.67831	1.67238
	0.049713	1.66709	1.64947
	0.050169	1.63226	1.62692
	0.050626	1.60084	1.60475
	0.051082	1.59914	1.58293
	0.051538	1.57344	1.56147
	0.051994	1.55418	1.54036
	0.05245	1.5256	1.51959
	0.052906	1.4878	1.49915
	0.053362	1.48027	1.47904
	0.053818	1.48245	1.45925
	0.054274	1.43868	1.43978
	0.05473	1.42644	1.42062
	0.055186	1.3982	1.40176
	0.055642	1.4053	1.38319
	0.056098	1.36573	1.36491
	0.056554	1.36669	1.34692
	0.05701	1.34288	1.3292
	0.057466	1.3224	1.31175
	0.057922	1.31588	1.29456
	0.058378	1.27851	1.27763
	0.058835	1.25874	1.26094
	0.059291	1.26084	1.24449
	0.059747	1.2613	1.22828
	0.060203	1.2072	1.21229
	0.060659	1.19626	1.19653
	0.061115	1.16944	1.18099
	0.061571	1.17162	1.16565
	0.062027	1.15323	1.15052
	0.062483	1.13733	1.13559
	0.062939	1.11357	1.12085
	0.063395	1.10938	1.1063
	0.063851	1.08806	1.09193
	0.064307	1.06748	1.07774
	0.064763	1.07644	1.06372
	0.065219	1.04991	1.04987
	0.065675	1.03272	1.03617
	0.066131	1.00518	1.02264
	0.066587	0.992109	1.00925
	0.067043	0.985299	0.996024
	0.067499	0.984478	0.982939
	0.067955	0.96427	0.969997
	0.068411	0.947243	0.957193
	0.068867	0.969648	0.944524
	0.069323	0.955913	0.931985
	0.069779	0.919481	0.919574
	0.070236	0.925462	0.907286
	0.070692	0.872518	0.895121
	0.071148	0.872924	0.883075
	0.071604	0.859698	0.871148
	0.07206	0.845215	0.859337
	0.072516	0.836158	0.847639
	0.072972	0.817576	0.836054
	0.073428	0.813587	0.824578
	0.073884	0.790326	0.81321
	0.07434	0.797867	0.801948
	0.074796	0.791694	0.790789
	0.075252	0.765411	0.779733
	0.075708	0.7431	0.76878
	0.076164	0.749686	0.757928
	0.07662	0.745636	0.747177
	0.077076	0.733186	0.736526
	0.077532	0.719684	0.725976
	0.077988	0.687583	0.715524
	0.078444	0.685686	0.705171
	0.0789	0.681533	0.694916
	0.079356	0.675946	0.684758
	0.079812	0.656946	0.674697
	0.080268	0.650088	0.664733
	0.080724	0.645916	0.654866
	0.08118	0.635116	0.645096
	0.081636	0.628377	0.635424
	0.082092	0.607755	0.625849
	0.082548	0.624471	0.616372
	0.083004	0.590827	0.606994
	0.08346	0.595455	0.597714
	0.083916	0.568565	0.588532
	0.084372	0.580292	0.579449
	0.084828	0.562146	0.570465
	0.085284	0.552519	0.561581
	0.08574	0.532522	0.552796
	0.086196	0.535652	0.544111
	0.086652	0.518605	0.535528
	0.087108	0.527294	0.527045
	0.087564	0.511664	0.518663
	0.08802	0.511037	0.510383
	0.088476	0.501725	0.502206
	0.088932	0.494241	0.494131
	0.089388	0.489653	0.486159
	0.089844	0.483629	0.478291
	0.0903	0.477012	0.470526
	0.090756	0.455856	0.462865
	0.091212	0.462434	0.455308
	0.091668	0.439199	0.447855
	0.092124	0.452864	0.440506
	0.09258	0.420487	0.433262
	0.093036	0.41646	0.426122
	0.093492	0.414948	0.419086
	0.093948	0.423135	0.412156
	0.094404	0.425317	0.405331
	0.09486	0.396715	0.39861
	0.095316	0.381825	0.391995
	0.095772	0.394783	0.385483
	0.096228	0.398496	0.379076
	0.096684	0.370375	0.372772
	0.097139	0.378275	0.366572
	0.097595	0.355718	0.360474
	0.098051	0.365766	0.354479
	0.098507	0.342907	0.348587
	0.098963	0.361754	0.342796
	0.099419	0.343205	0.337108
	0.099875	0.334274	0.33152
	0.100331	0.325361	0.326032
	0.100787	0.323188	0.320643
	0.101243	0.323441	0.315354
	0.101699	0.30943	0.310161
	0.102155	0.320344	0.305066
	0.102611	0.316054	0.300066
	0.103067	0.305982	0.295161
	0.103523	0.295838	0.29035
	0.103979	0.289511	0.285633
	0.104435	0.285698	0.281007
	0.104891	0.277985	0.276473
	0.105347	0.286444	0.272028
	0.105803	0.268617	0.267673
	0.106259	0.27613	0.263404
	0.106715	0.271929	0.259221
	0.10717	0.257494	0.255124
	0.107626	0.266554	0.251109
	0.108082	0.24061	0.247177
	0.108538	0.249548	0.243325
	0.108994	0.2645	0.239552
	0.10945	0.242144	0.235859
	0.109906	0.238481	0.232241
	0.110362	0.242214	0.228699
	0.110818	0.229463	0.22523
	0.111274	0.236592	0.221834
	0.11173	0.22933	0.218508
	0.112186	0.206815	0.215251
	0.112642	0.2131	0.212061
	0.113098	0.212523	0.208938
	0.113553	0.217239	0.205879
	0.114009	0.19959	0.202883
	0.114465	0.204299	0.199948
	0.114921	0.193629	0.197073
	0.115377	0.201941	0.194257
	0.115833	0.192596	0.191498
	0.116289	0.195689	0.188793
	0.116745	0.190716	0.186143
	0.117201	0.178957	0.183545
	0.117657	0.194073	0.180998
	0.118112	0.182366	0.1785
	0.118568	0.172814	0.176049
	0.119024	0.179022	0.173644
	0.11948	0.166677	0.171285
	0.119936	0.161239	0.168969
	0.120392	0.16038	0.166695
	0.120848	0.179551	0.164462
	0.121304	0.16411	0.162269
	0.12176	0.157759	0.160113
	0.122216	0.137728	0.157995
	0.122672	0.163826	0.155912
	0.123127	0.157401	0.153863
	0.123583	0.157644	0.151848
	0.124039	0.14296	0.149864
	0.124495	0.149561	0.14791
	0.124951	0.151761	0.145987
	0.125407	0.135223	0.144092
	0.125863	0.145451	0.142224
	0.126319	0.132435	0.140383
	0.126774	0.130564	0.138569
	0.12723	0.131517	0.136779
	0.127686	0.124682	0.135013
	0.128142	0.139619	0.13327
	0.128598	0.131351	0.13155
	0.129054	0.124229	0.12985
	0.12951	0.123203	0.128171
	0.129966	0.134801	0.126512
	0.130421	0.121828	0.124873
	0.130877	0.111343	0.123252
	0.131333	0.121042	0.12165
	0.131789	0.10757	0.120065
	0.132245	0.115123	0.118499
	0.132701	0.106623	0.116949
	0.133157	0.11778	0.115415
	0.133612	0.116298	0.113897
	0.134068	0.103987	0.112395
	0.134524	0.0964148	0.110908
	0.13498	0.108212	0.109436
	0.135436	0.0924816	0.107978
	0.135892	0.096581	0.106536
	0.136348	0.0971861	0.105107
	0.136803	0.106528	0.103694
	0.137259	0.106091	0.102295
	0.137715	0.107321	0.100909
	0.138171	0.081848	0.0995387
	0.138627	0.0905246	0.0981818
	0.139082	0.0967425	0.0968385
	0.139538	0.0868174	0.0955094
	0.139994	0.0772228	0.0941943
	0.14045	0.0899122	0.0928933
	0.140906	0.0760533	0.0916064
	0.141362	0.0863502	0.0903342
	0.141817	0.076939	0.0890765
	0.142273	0.0834057	0.0878334
	0.142729	0.0751089	0.0866051
	0.143185	0.0811411	0.0853918
	0.143641	0.0776576	0.0841932
	0.144096	0.0768438	0.08301
	0.144552	0.078728	0.0818423
	0.145008	0.0774044	0.08069
	0.145464	0.0761372	0.0795536
	0.14592	0.0651704	0.0784332
	0.146375	0.067648	0.0773289
	0.146831	0.0853511	0.0762411
	0.147287	0.0685377	0.0751699
	0.147743	0.0668584	0.0741154
	0.148199	0.0696011	0.0730781
	0.148654	0.0666896	0.0720579
	0.14911	0.0644583	0.0710552
	0.149566	0.0560805	0.07007
	0.150022	0.0581106	0.0691028
	0.150478	0.0680938	0.0681531
	0.150933	0.0614245	0.0672214
	0.151389	0.0683195	0.0663077
	0.151845	0.0655918	0.0654122
	0.152301	0.0712534	0.0645352
	0.152756	0.0452915	0.0636764
	0.153212	0.0641793	0.0628362
	0.153668	0.0534156	0.0620147
	0.154124	0.0646251	0.0612122
	0.15458	0.064512	0.0604281
	0.155035	0.0494433	0.0596626
	0.155491	0.0511125	0.0589159
	0.155947	0.0510046	0.0581875
	0.156403	0.0549219	0.0574777
	0.156858	0.0624261	0.0567861
	0.157314	0.040899	0.0561128
	0.15777	0.0650109	0.0554579
	0.158226	0.0459388	0.054821
	0.158681	0.0563953	0.0542023
	0.159137	0.0429227	0.0536014
	0.159593	0.0599335	0.0530183
	0.160049	0.0508613	0.0524526
	0.160504	0.0411001	0.0519038
	0.16096	0.0352905	0.0513719
	0.161416	0.0457107	0.0508565
	0.161872	0.0445832	0.0503574
	0.162327	0.0436402	0.0498743
	0.162783	0.0490896	0.0494068
	0.163239	0.043145	0.0489547
	0.163694	0.0548276	0.0485177
	0.16415	0.0514759	0.0480955
	0.164606	0.0489658	0.0476875
	0.165062	0.0508352	0.0472934
	0.165517	0.0431261	0.0469127
	0.165973	0.0500602	0.046545
	0.166429	0.0482978	0.0461899
	0.166884	0.048184	0.0458468
	0.16734	0.0444703	0.0455153
	0.167796	0.0432625	0.0451951
	0.168252	0.0507321	0.0448856
	0.168707	0.0404857	0.0445865
	0.169163	0.0453276	0.0442972
	0.169619	0.0329197	0.0440173
	0.170074	0.0442344	0.0437462
	0.17053	0.0455419	0.0434836
	0.170986	0.0531307	0.0432288
	0.171442	0.0339002	0.0429815
	0.171897	0.0392189	0.0427411
	0.172353	0.041816	0.0425072
	0.172809	0.0455191	0.0422792
	0.173264	0.034347	0.0420566
	0.17372	0.030063	0.0418391
	0.174176	0.0380351	0.0416261
	0.174631	0.0411799	0.0414173
	0.175087	0.0294542	0.0412122
	0.175543	0.0314268	0.0410105
	0.175998	0.0379175	0.0408117
	0.176454	0.0331852	0.0406154
	0.17691	0.0390386	0.0404212
	0.177365	0.047936	0.0402288
	0.177821	0.0351493	0.0400376
	0.178277	0.0315663	0.0398473
	0.178732	0.0306759	0.0396575
	0.179188	0.0303056	0.039468
	0.179644	0.0394619	0.0392784
	0.180099	0.0387761	0.0390886
	0.180555	0.0417052	0.0388983
	0.181011	0.0358916	0.0387072
	0.181466	0.0312016	0.0385152
	0.181922	0.0182687	0.038322
	0.182377	0.0356926	0.0381273
	0.182833	0.0387724	0.0379309
	0.183289	0.0110838	0.0377326
	0.183744	0.029171	0.0375321
	0.1842	0.0471416	0.0373295
	0.184656	0.0380716	0.0371246
	0.185111	0.0369578	0.0369174
	0.185567	0.042723	0.0367078
	0.186023	0.0510929	0.0364958
	0.186478	0.0494848	0.0362815
	0.186934	0.0257851	0.0360646
	0.187389	0.0451293	0.0358452
	0.187845	0.040038	0.0356233
	0.188301	0.0396109	0.0353987
	0.188756	0.0371003	0.0351715
	0.189212	0.0353716	0.0349418
	0.189667	0.0348141	0.0347097
	0.190123	0.0441407	0.0344753
	0.190579	0.0379915	0.0342388
	0.191034	0.0228717	0.0340003
	0.19149	0.027932	0.0337597
	0.191945	0.04323	0.0335174
	0.192401	0.0348675	0.0332733
	0.192856	0.0292696	0.0330276
	0.193312	0.027949	0.0327805
	0.193768	0.0421398	0.032532
	0.194223	0.0361009	0.0322824
	0.194679	0.0528935	0.0320319
	0.195134	0.0268257	0.0317805
	0.19559	0.0425702	0.0315287
	0.196046	0.0300846	0.0312765
	0.196501	0.0284308	0.0310241
	0.196957	0.0437384	0.0307717
	0.197412	0.0303704	0.0305196
	0.197868	0.0283053	0.0302679
	0.198323	0.0264399	0.0300168
	0.198779	0.0423678	0.0297665
	0.199234	0.0355255	0.0295172
	0.19969	0.0266441	0.0292691
	0.200146	0.0312906	0.0290223
	0.200601	0.037246	0.0287772
	0.201057	0.0353502	0.0285337
	0.201512	0.0280168	0.0282923
	0.201968	0.0279402	0.0280529
	0.202423	0.0438574	0.0278158
	0.202879	0.00869131	0.0275813
	0.203334	0.023035	0.0273494
	0.20379	0.0471498	0.0271203
	0.204245	0.030722	0.0268942
	0.204701	0.0212388	0.0266711
	0.205156	0.0330364	0.0264512
	0.205612	0.0223088	0.0262346
	0.206067	0.0281906	0.0260213
	0.206523	0.0232771	0.0258116
	0.206978	0.0105476	0.0256055
	0.207434	0.0359927	0.0254031
	0.207889	0.0259739	0.0252045
	0.208345	0.0180012	0.0250099
	0.2088	0.0207319	0.0248193
	0.209256	0.035777	0.0246327
	0.209711	0.0352639	0.0244501
	0.210167	0.0414125	0.0242715
	0.210622	0.0190869	0.0240969
	0.211078	0.0213775	0.0239265
	0.211533	0.0291677	0.02376
	0.211989	0.02227	0.0235976
	0.212444	0.0380839	0.0234393
	0.2129	0.0334016	0.0232852
	0.213355	0.0256917	0.0231351
	0.213811	0.0328403	0.022989
	0.214266	0.0361764	0.0228469
	0.214722	0.031869	0.0227087
	0.215177	0.0354329	0.0225744
	0.215632	0.0260655	0.0224437
	0.216088	0.0250142	0.0223168
	0.216543	0.0293185	0.0221934
	0.216999	0.0299675	0.0220736
	0.217454	0.030453	0.0219572
	0.21791	0.0307045	0.0218441
	0.218365	0.0242354	0.0217344
	0.218821	0.022321	0.0216279
	0.219276	0.0187024	0.0215244
	0.219731	0.0323594	0.0214238
	0.220187	0.0433912	0.0213261
	0.220642	0.0254935	0.0212311
	0.221098	0.0224605	0.0211387
	0.221553	0.0194951	0.0210488
	0.222008	0.0290048	0.0209612
	0.222464	0.02737	0.0208759
	0.222919	0.0213275	0.0207927
	0.223375	0.013016	0.0207115
	0.22383	0.0292012	0.0206322
	0.224285	0.0281308	0.0205546
	0.224741	0.0204668	0.0204788
	0.225196	0.0326562	0.0204045
	0.225652	0.022357	0.0203317
	0.226107	0.029182	0.0202602
	0.226562	0.0276785	0.0201899
	0.227018	0.0228343	0.0201207
	0.227473	0.0219931	0.0200526
	0.227929	0.0282016	0.0199853
	0.228384	0.0247295	0.0199188
	0.228839	0.0318884	0.0198531
	0.229295	0.0439964	0.019788
	0.22975	0.027967	0.0197234
	0.230206	0.0233756	0.0196594
	0.230661	0.0263582	0.0195958
	0.231116	0.0275848	0.0195326
	0.231572	0.0178322	0.0194697
	0.232027	0.0266778	0.019407
	0.232482	0.022026	0.0193445
	0.232938	0.0154077	0.019282
	0.233393	0.0373081	0.0192196
	0.233848	0.0303062	0.0191572
	0.234304	0.0207258	0.0190948
	0.234759	0.0190313	0.0190324
	0.235214	0.0345376	0.0189699
	0.23567	0.0228988	0.0189074
	0.236125	0.0162849	0.0188448
	0.23658	0.0288537	0.0187822
	0.237036	0.0107608	0.0187194
	0.237491	0.0220322	0.0186565
	0.237946	0.0353781	0.0185935
	0.238401	0.032854	0.0185303
	0.238857	0.0270987	0.018467
	0.239312	0.030561	0.0184037
	0.239767	0.032339	0.0183403
	0.240223	0.0171332	0.0182768
	0.240678	0.0346256	0.0182134
	0.241133	0.0263634	0.0181499
	0.241589	0.0244673	0.0180865
	0.242044	0.0256187	0.0180231
	0.242499	0.0274723	0.0179599
	0.242954	0.0254322	0.0178967
	0.24341	0.0177293	0.0178337
	0.243865	0.0199016	0.0177709
	0.24432	0.0214692	0.0177083
	0.244776	0.0285864	0.017646
	0.245231	0.0310697	0.017584
	0.245686	0.020904	0.0175224
	0.246141	0.0245651	0.0174612
	0.246597	0.0209293	0.0174004
	0.247052	0.0282768	0.0173401
	0.247507	0.0139076	0.0172803
	0.247962	0.0282556	0.0172211
	0.248418	0.0167972	0.0171624
	0.248873	0.0315159	0.0171045
	0.249328	0.0132213	0.0170472
	0.249783	0.032398	0.0169906
	0.250238	0.031692	0.0169347
	0.250694	0.025111	0.0168796
	0.251149	0.0264328	0.0168253
	0.251604	0.0232045	0.0167718
	0.252059	0.0171405	0.0167192
	0.252515	0.0247099	0.0166675
	0.25297	0.00516933	0.0166168
	0.253425	0.0215232	0.016567
	0.25388	0.0358477	0.0165181
	0.254335	0.0376704	0.0164702
	0.254791	0.029721	0.0164232
	0.255246	0.0166016	0.0163772
	0.255701	0.0241605	0.0163322
	0.256156	0.0120924	0.0162882
	0.256611	0.0109272	0.0162452
	0.257067	0.023892	0.0162031
	0.257522	0.0167773	0.0161621
	0.257977	0.0215989	0.0161221
	0.258432	0.0144251	0.0160831
	0.258887	0.0219143	0.016045
	0.259342	0.025061	0.0160078
	0.259798	0.0247185	0.0159716
	0.260253	0.0217777	0.0159363
	0.260708	0.0224219	0.0159018
	0.261163	0.0282557	0.0158682
	0.261618	0.00711624	0.0158354
	0.262073	0.0246131	0.0158034
	0.262528	0.00802119	0.0157721
	0.262984	0.0220247	0.0157416
	0.263439	0.0153333	0.0157118
	0.263894	0.0264948	0.0156827
	0.264349	0.0177429	0.0156541
	0.264804	0.0307704	0.0156261
	0.265259	0.0170601	0.0155987
	0.265714	0.0051901	0.0155717
	0.26617	0.0215331	0.0155451
	0.266625	0.0226659	0.0155189
	0.26708	0.0278362	0.015493
	0.267535	0.0170884	0.0154674
	0.26799	0.0188485	0.015442
	0.268445	0.0172513	0.0154168
	0.2689	0.0267084	0.0153917
	0.269355	0.02244	0.0153667
	0.26981	0.00725228	0.0153417
	0.270265	0.0102033	0.0153167
	0.270721	0.027591	0.0152916
	0.271176	0.0216616	0.0152664
	0.271631	0.0210975	0.0152409
	0.272086	0.0299065	0.0152152
	0.272541	0.0192929	0.0151892
	0.272996	0.0232867	0.0151629
	0.273451	0.0221081	0.0151362
	0.273906	0.0168414	0.015109
	0.274361	0.0168572	0.0150813
	0.274816	0.0123327	0.0150531
	0.275271	0.0126497	0.0150244
	0.275726	0.0144735	0.014995
	0.276181	0.0240574	0.0149649
	0.276636	0.0244501	0.0149342
	0.277091	0.0220689	0.0149027
	0.277546	0.0203923	0.0148704
	0.278001	0.020254	0.0148373
	0.278456	0.0195795	0.0148033
	0.278911	0.0229764	0.0147684
	0.279367	0.0178838	0.0147327
	0.279822	0.0188402	0.014696
	0.280276	0.0264652	0.0146584
	0.280732	0.0186597	0.0146198
	0.281187	0.0132669	0.0145802
	0.281641	0.0158048	0.0145396
	0.282096	0.0152421	0.014498
	0.282552	0.0209373	0.0144553
	0.283006	0.0181433	0.0144115
	0.283461	0.0167761	0.0143667
	0.283916	-0.00159781	0.0143208
	0.284371	0.0129462	0.0142738
	0.284826	0.0166848	0.0142258
	0.285281	0.00852191	0.0141768
	0.285736	0.0064776	0.0141267
	0.286191	0.0199994	0.0140755
	0.286646	0.0150558	0.0140233
	0.287101	0.0326872	0.01397
	0.287556	0.0198629	0.0139157
	0.288011	0.0234442	0.0138604
	0.288466	0.0137947	0.0138041
	0.288921	0.012293	0.0137469
	0.289376	0.0222379	0.0136887
	0.289831	0.0214607	0.0136296
	0.290286	0.0244164	0.0135697
	0.290741	0.0144898	0.0135088
	0.291196	0.0150988	0.0134472
	0.291651	0.0140449	0.0133847
	0.292106	0.0077362	0.0133215
	0.29256	0.0180224	0.0132576
	0.293015	0.0229513	0.0131929
	0.29347	0.0165	0.0131276
	0.293925	0.0181814	0.0130617
	0.29438	0.0151367	0.0129952
	0.294835	0.0156025	0.0129282
	0.29529	0.00974835	0.0128608
	0.295745	0.0225053	0.0127929
	0.2962	0.0189572	0.0127246
	0.296654	0.0150399	0.012656
	0.297109	0.0205205	0.0125871
	0.297564	0.0258608	0.0125179
	0.298019	0.0181089	0.0124486
	0.298474	0.011139	0.0123791
	0.298929	0.0276385	0.0123095
	0.299384	0.0302345	0.0122399
	0.299839	0.0185231	0.0121703
	0.300293	0.0210463	0.0121008
	0.300748	0.0214438	0.0120314
	0.301203	0.0205544	0.0119622
	0.301658	0.0144114	0.0118932
	0.302113	0.0233147	0.0118245
	0.302568	0.00626149	0.0117561
	0.303022	0.0210501	0.0116881
	0.303477	0.00522712	0.0116205
	0.303932	0.017998	0.0115534
	0.304387	0.020183	0.0114868
	0.304842	0.00668563	0.0114208
	0.305297	0.0184208	0.0113553
	0.305751	0.0133849	0.0112906
	0.306206	0.0183253	0.0112266
	0.306661	0.0250104	0.0111634
	0.307116	0.0163838	0.011101
	0.30757	0.0117747	0.0110394
	0.308025	0.0218905	0.0109787
	0.30848	0.0133049	0.010919
	0.308935	0.0187943	0.0108602
	0.309389	0.0220665	0.0108024
	0.309844	0.014638	0.0107457
	0.310299	0.0229088	0.01069
	0.310754	0.00767689	0.0106354
	0.311209	0.0137842	0.010582
	0.311663	0.0134483	0.0105297
	0.312118	0.0230837	0.0104787
	0.312573	0.0128074	0.0104289
	0.313028	0.0169395	0.0103803
	0.313482	0.0156705	0.010333
	0.313937	0.00979789	0.010287
	0.314392	0.0291884	0.0102422
	0.314846	0.014762	0.0101988
	0.315301	0.0226252	0.0101567
	0.315756	0.025492	0.0101159
	0.316211	0.010388	0.0100765
	0.316665	0.0278105	0.0100384
	0.31712	0.0101761	0.0100017
	0.317575	0.00878626	0.00996639
	0.31803	0.0191184	0.00993244
	0.318484	0.0176315	0.00989986
	0.318939	0.00280506	0.00986862
	0.319393	0.0138901	0.00983874
	0.319848	0.018482	0.00981018
	0.320303	0.0208273	0.00978295
	0.320758	0.00805558	0.00975703
	0.321212	0.00900362	0.00973243
	0.321667	0.0267412	0.00970913
	0.322122	0.0223035	0.00968711
	0.322576	0.0111757	0.00966637
	0.323031	0.0105804	0.00964687
	0.323485	0.00974253	0.00962858
	0.32394	0.00905988	0.00961147
	0.324395	0.0131094	0.00959552
	0.32485	0.0229794	0.00958069
	0.325304	0.0134669	0.00956697
	0.325759	0.0161314	0.00955431
	0.326213	0.00977504	0.0095427
	0.326668	0.0101383	0.00953209
	0.327123	-0.00362915	0.00952247
	0.327577	0.0268202	0.0095138
	0.328032	0.00703401	0.00950603
	0.328486	0.024802	0.00949913
	0.328941	0.0130913	0.00949304
	0.329396	0.0125188	0.00948774
	0.32985	0.011772	0.00948318
	0.330305	0.0144891	0.00947932
	0.330759	0.0152416	0.00947612
	0.331214	0.0170896	0.00947354
	0.331668	0.00794997	0.00947153
	0.332123	0.0151053	0.00947006
	0.332578	0.00759099	0.00946909
	0.333032	0.0193312	0.00946856
	0.333487	0.0146714	0.00946844
	0.333941	0.00986846	0.00946869
	0.334396	0.00537421	0.00946926
	0.33485	0.0163992	0.00947011
	0.335305	0.00753384	0.0094712
	0.335759	0.015961	0.00947248
	0.336214	0.00710731	0.0094739
	0.336669	0.018416	0.00947544
	0.337123	0.028112	0.00947705
	0.337578	0.0155294	0.00947868
	0.338032	0.0123321	0.00948031
	0.338487	0.0112851	0.00948191
	0.338941	0.0118837	0.00948343
	0.339396	0.0197191	0.00948484
	0.33985	0.0219102	0.00948612
	0.340305	0.0218205	0.00948722
	0.340759	0.0209788	0.00948811
	0.341214	0.0184309	0.00948876
	0.341668	0.0139664	0.00948913
	0.342123	0.0111774	0.0094892
	0.342577	0.0212475	0.00948893
	0.343031	0.00885217	0.00948832
	0.343486	0.0142462	0.00948735
	0.34394	0.0150934	0.009486
	0.344395	0.0131261	0.00948424
	0.344849	0.00881313	0.00948207
	0.345304	0.0113047	0.00947947
	0.345758	0.0121934	0.00947641
	0.346213	0.00496643	0.00947288
	0.346667	0.0129647	0.00946887
	0.347122	0.0182866	0.00946435
	0.347576	0.0122904	0.00945933
	0.34803	0.0158999	0.00945382
	0.348485	0.0094957	0.0094478
	0.348939	0.00895471	0.00944129
	0.349394	0.0213743	0.00943429
	0.349848	0.0181698	0.00942678
	0.350302	0.0294699	0.00941879
	0.350757	0.00906357	0.0094103
	0.351211	0.0156774	0.00940132
	0.351666	0.00701838	0.00939185
	0.35212	0.00890536	0.0093819
	0.352574	0.0175489	0.00937149
	0.353029	0.018586	0.00936063
	0.353483	0.00473548	0.00934933
	0.353938	0.00524595	0.00933763
	0.354392	0.0171184	0.00932553
	0.354846	0.0162132	0.00931305
	0.355301	0.0200053	0.00930021
	0.355755	0.0159754	0.00928703
	0.356209	0.00875147	0.00927352
	0.356664	0.013501	0.00925971
	0.357118	0.0168286	0.00924561
	0.357572	0.0118316	0.00923125
	0.358027	0.0203332	0.00921666
	0.358481	0.016193	0.00920186
	0.358935	0.0191788	0.00918688
	0.359389	0.00077363	0.00917175
	0.359844	0.0245247	0.00915649
	0.360298	0.0120033	0.00914113
	0.360752	0.0127353	0.0091257
	0.361207	0.0181498	0.00911022
	0.361661	0.0162906	0.00909472
	0.362115	0.0155593	0.00907922
	0.362569	0.0144703	0.00906376
	0.363024	0.0152684	0.00904836
	0.363478	0.0121064	0.00903304
	0.363932	0.0244944	0.00901783
	0.364387	0.0198087	0.00900276
	0.364841	0.0149056	0.00898786
	0.365295	0.0122242	0.00897314
	0.365749	0.0149871	0.00895865
	0.366204	-0.00150073	0.00894439
	0.366658	0.0210824	0.00893041
	0.367112	0.0169281	0.00891672
	0.367566	0.0024607	0.00890333
	0.36802	0.0175448	0.00889028
	0.368475	0.00958888	0.00887757
	0.368929	-0.00310091	0.00886522
	0.369383	0.00453789	0.00885326
	0.369837	0.0272044	0.00884169
	0.370291	0.0119459	0.00883054
	0.370746	0.0117314	0.00881983
	0.3712	0.0197613	0.00880958
	0.371654	0.00793046	0.00879979
	0.372108	0.020177	0.00879049
	0.372563	0.0204756	0.00878167
	0.373017	0.00825607	0.00877335
	0.373471	0.0201076	0.00876552
	0.373925	0.0130454	0.00875819
	0.374379	0.010396	0.00875137
	0.374833	0.0167878	0.00874507
	0.375287	0.0139612	0.00873928
	0.375742	0.0278626	0.00873402
	0.376196	0.0168093	0.00872928
	0.37665	-0.00126952	0.00872508
	0.377104	0.0192625	0.00872141
	0.377558	0.00314236	0.00871825
	0.378012	0.0262169	0.00871561
	0.378466	0.00319918	0.00871348
	0.37892	0.0117561	0.00871184
	0.379375	0.0118013	0.00871069
	0.379829	0.0162827	0.00871003
	0.380283	0.0163871	0.00870984
	0.380737	0.0230008	0.00871011
	0.381191	0.00381726	0.00871084
	0.381645	0.0118975	0.00871203
	0.382099	0.0129243	0.00871365
	0.382553	0.0131571	0.00871568
	0.383007	0.010167	0.00871812
	0.383461	0.018006	0.00872093
	0.383915	0.00487908	0.00872412
	0.384369	0.022818	0.00872765
	0.384823	0.014319	0.00873152
	0.385277	0.0319828	0.0087357
	0.385732	0.0155698	0.00874018
	0.386186	0.0129121	0.00874494
	0.38664	0.00197018	0.00874997
	0.387094	0.00879586	0.00875523
	0.387548	0.0153495	0.00876072
	0.388002	0.0156232	0.00876641
	0.388456	0.0170787	0.00877229
	0.38891	0.015583	0.00877832
	0.389364	0.0261567	0.0087845
	0.389818	0.0202742	0.00879079
	0.390272	0.00486698	0.00879719
	0.390726	0.0145321	0.00880366
	0.39118	-0.00302666	0.00881019
	0.391634	0.00877091	0.00881677
	0.392087	0.00548251	0.00882336
	0.392541	0.0176164	0.00882995
	0.392995	0.0135126	0.00883652
	0.393449	0.00570219	0.00884306
	0.393903	0.013274	0.00884955
	0.394357	0.0238756	0.00885596
	0.394811	0.0109562	0.00886229
	0.395265	0.00899274	0.0088685
	0.395719	0.0239192	0.00887459
	0.396173	0.0136167	0.00888054
	0.396627	0.01668	0.00888632
	0.397081	0.0241551	0.00889193
	0.397535	0.0136801	0.00889735
	0.397989	-0.0014403	0.00890257
	0.398443	0.0122978	0.00890758
	0.398896	0.00887283	0.00891236
	0.39935	0.00271415	0.00891692
	0.399804	0.00850906	0.00892122
	0.400258	0.0058007	0.00892526
	0.400712	0.015203	0.00892903
	0.401166	0.00937979	0.00893251
	0.40162	0.0139119	0.0089357
	0.402074	0.00624571	0.00893858
	0.402527	0.00940325	0.00894117
	0.402981	0.00665563	0.00894344
	0.403435	0.00840425	0.00894539
	0.403889	0.0149555	0.00894703
	0.404343	0.00859835	0.00894833
	0.404797	0.0268056	0.00894931
	0.405251	0.0138871	0.00894995
	0.405704	0.0212346	0.00895025
	0.406158	0.0145415	0.0089502
	0.406612	0.0116143	0.0089498
	0.407066	0.0156365	0.00894905
	0.407519	0.0163682	0.00894795
	0.407973	0.0197517	0.00894651
	0.408427	0.0151707	0.00894472
	0.408881	0.0103218	0.00894259
	0.409335	0.0197999	0.00894011
	0.409788	0.00375772	0.00893728
	0.410242	0.0142656	0.00893412
	0.410696	0.0071259	0.00893061
	0.41115	0.0171648	0.00892676
	0.411604	0.00570838	0.00892257
	0.412057	0.00548386	0.00891804
	0.412511	0.0138613	0.00891319
	0.412965	0.0128221	0.00890801
	0.413419	0.0177711	0.0089025
	0.413872	0.0128941	0.00889668
	0.414326	0.00232561	0.00889055
	0.41478	0.0138916	0.00888411
	0.415233	0.0164059	0.00887736
	0.415687	0.0117152	0.00887032
	0.416141	0.0106566	0.00886298
	0.416594	0.0186436	0.00885534
	0.417048	0.0197198	0.00884743
	0.417502	0.013145	0.00883923
	0.417955	0.0193687	0.00883076
	0.418409	0.0116615	0.00882202
	0.418863	0.0167132	0.00881302
	0.419316	0.0091255	0.00880376
	0.41977	0.0162718	0.00879424
	0.420224	0.0233653	0.00878449
	0.420677	-0.0029302	0.00877448
	0.421131	0.00436074	0.00876425
	0.421585	0.0151464	0.00875378
	0.422038	0.0120358	0.00874308
	0.422492	0.00631856	0.00873217
	0.422946	0.00671282	0.00872104
	0.423399	0.0100925	0.0087097
	0.423853	0.0117555	0.00869816
	0.424306	0.0228952	0.00868641
	0.42476	-0.00312321	0.00867447
	0.425214	0.0187067	0.00866235
	0.425667	0.0179741	0.00865003
	0.426121	0.00478842	0.00863754
	0.426574	0.00972345	0.00862488
	0.427028	0.0244244	0.00861204
	0.427482	0.0138403	0.00859904
	0.427935	-0.00589032	0.00858588
	0.428389	0.0132683	0.00857256
	0.428842	0.0190974	0.00855909
	0.429296	0.00644237	0.00854547
	0.429749	0.0054905	0.00853172
	0.430203	0.0283275	0.00851782
	0.430656	0.00850176	0.00850379
	0.43111	0.00212044	0.00848963
	0.431563	0.0162459	0.00847535
	0.432017	0.0210325	0.00846094
	0.43247	0.0212624	0.00844643
	0.432924	0.00535775	0.0084318
	0.433378	0.00414393	0.00841707
	0.433831	0.00668854	0.00840223
	0.434285	0.0123959	0.0083873
	0.434738	0.0157305	0.00837228
	0.435191	0.0105006	0.00835717
	0.435645	0.0158982	0.00834197
	0.436098	0.013755	0.0083267
	0.436552	0.0152956	0.00831135
	0.437005	0.0092011	0.00829593
	0.437459	0.00091553	0.00828046
	0.437912	0.016891	0.00826492
	0.438366	0.0145125	0.00824933
	0.438819	-0.00149214	0.0082337
	0.439273	0.0131555	0.00821801
	0.439726	0.00734845	0.0082023
	0.440179	0.00671228	0.00818655
	0.440633	0.0256746	0.00817077
	0.441086	0.0215211	0.00815498
	0.441539	0.0164296	0.00813916
	0.441993	-0.00112879	0.00812334
	0.442446	0.0161308	0.00810751
	0.4429	0.00584669	0.00809168
	0.443353	0.0169712	0.00807586
	0.443806	0.0296835	0.00806006
	0.44426	-0.00728354	0.00804427
	0.444713	0.0136163	0.00802851
	0.445167	-0.00125826	0.00801278
	0.44562	0.0089262	0.00799709
	0.446073	0.012399	0.00798144
	0.446527	-0.00834188	0.00796584
	0.44698	0.0251057	0.00795029
	0.447433	0.0196678	0.00793481
	0.447887	0.00971419	0.00791939
	0.44834	0.0133673	0.00790404
	0.448793	0.00314717	0.00788877
	0.449246	0.0101744	0.00787359
	0.4497	0.00535249	0.0078585
	0.450153	0.0122205	0.00784351
	0.450606	-0.0138594	0.00782862
	0.45106	0.00367343	0.00781384
	0.451513	0.00184474	0.00779917
	0.451966	0.0231323	0.00778461
	0.452419	-0.00149969	0.00777019
	0.452873	0.00455428	0.00775589
	0.453326	0.00408929	0.00774172
	0.453779	0.0118282	0.0077277
	0.454232	0.00817122	0.00771382
	0.454686	0.00076741	0.00770008
	0.455139	0.011204	0.0076865
	0.455592	0.0220413	0.00767308
	0.456045	0.0304919	0.00765982
	0.456499	0.0047834	0.00764673
	0.456952	0.0161744	0.00763381
	0.457405	0.00337842	0.00762106
	0.457858	0.00465836	0.00760848
	0.458311	0.0044032	0.00759608
	0.458765	0.0111977	0.00758386
	0.459218	0.015128	0.00757183
	0.459671	0.0147684	0.00755998
	0.460124	0.00178515	0.00754832
	0.460577	0.017314	0.00753685
	0.46103	0.0032202	0.00752558
	0.461484	0.0137208	0.0075145
	0.461937	0.0258748	0.00750361
	0.46239	0.0284146	0.00749293
	0.462843	0.0136336	0.00748243
	0.463296	-0.0120904	0.00747214
	0.463749	0.0217971	0.00746204
	0.464202	0.00493248	0.00745214
	0.464655	0.00230077	0.00744244
	0.465109	0.00712927	0.00743293
	0.465562	0.0256302	0.00742363
	0.466015	0.00718265	0.00741452
	0.466468	0.0191626	0.00740561
	0.466921	0.00336228	0.00739689
	0.467374	0.0184807	0.00738837
	0.467827	0.0142571	0.00738004
	0.46828	0.00606347	0.0073719
	0.468733	-0.00613991	0.00736394
	0.469186	0.0291368	0.00735618
	0.469639	0.0119422	0.0073486
	0.470092	-0.00235187	0.0073412
	0.470545	-0.0106469	0.00733398
	0.470998	-0.00199919	0.00732695
	0.471451	0.0131722	0.00732009
	0.471904	0.0265643	0.00731341
	0.472357	0.0136041	0.0073069
	0.47281	0.0164468	0.00730056
	0.473263	0.00954334	0.00729438
	0.473716	0.0081519	0.00728837
	0.474169	0.0137105	0.00728253
	0.474622	0.0179841	0.00727684
	0.475075	0.0256634	0.00727132
	0.475528	0.028296	0.00726595
	0.475981	0.0269308	0.00726073
	0.476434	0.0178677	0.00725566
	0.476887	0.00238406	0.00725074
	0.47734	0.0174494	0.00724597
	0.477793	0.0223856	0.00724135
	0.478246	0.00106687	0.00723687
	0.478699	-0.00069639	0.00723253
	0.479152	0.0261677	0.00722833
	0.479605	0.00519581	0.00722427
	0.480058	0.00492609	0.00722035
	0.480511	0.0151332	0.00721656
	0.480963	0.0232777	0.0072129
	0.481416	0.00018144	0.00720937
	0.481869	-0.00876483	0.00720598
	0.482322	0.00502924	0.00720273
	0.482775	0.00226061	0.00719961
	0.483228	0.00460995	0.00719663
	0.483681	0.0133229	0.00719378
	0.484134	0.0214848	0.00719107
	0.484586	0.00439783	0.0071885
	0.485039	0.0087178	0.00718606
	0.485492	0.00648492	0.00718376
	0.485945	0.00982636	0.0071816
	0.486398	-0.00115092	0.00717958
	0.486851	0.0119118	0.0071777
	0.487303	0.00429517	0.00717596
	0.487756	0.0153212	0.00717435
	0.488209	0.0231544	0.00717289
	0.488662	-0.00386121	0.00717156
	0.489115	0.00821214	0.00717037
	0.489567	0.0209632	0.00716932
	0.49002	0.015028	0.00716841
	0.490473	0.0161871	0.00716765
	0.490926	0.00139647	0.00716702
	0.491378	-0.00798701	0.00716656
	0.491831	0.022131	0.00716627
	0.492284	-0.00283197	0.00716616
	0.492737	0.00040531	0.00716624
	0.49319	-0.00106943	0.00716652
	0.493642	0.00390229	0.00716702
	0.494095	0.00906969	0.00716774
	0.494548	0.0395918	0.0071687
	0.495	0.0303726	0.0071699
	0.495453	-0.015251	0.00717135
	0.495906	0.0219254	0.00717304
	0.496358	0.0161881	0.00717494
	0.496811	0.0227319	0.00717702
	0.497264	0.00088089	0.00717927
	0.497716	0.0151741	0.00718166
	0.498169	0.00709679	0.00718417
	0.498622	0.0317849	0.00718678
	0.499074	-0.0149866	0.00718945
	0.499527	0.0237701	0.00719217
	0.49998	-0.00518767	0.00719492

## Sheet: Fig. 4
	Fig. 4C								Fig. 4D
	residue number	Rad52 (295-394)	Rad52 (295-394)	Rad52 (295-394)	Rad52 (295-394)	Rad52 (295-394)			Rad51		Rad52 (295-394)		Rad51+Rad52 (295-394)		Rad51+Rad52 (295-394) F316A		Rad51+Rad52 (295-394) F337A		Rad51+Rad52 (295-394) Y376A		Rad51+Rad52 (295-394) FFY_AAA
		WT	F316A	F337A	Y376A	FFY_AAA			ml	mAu	ml	mAu	ml	mAu	ml	mAu	ml	mAu	ml	mAu	ml	mAu
		I/I0	I/I0	I/I0	I/I0	I/I0			1	0	1	0	1	0	1	0	1	0	1	0	1	0
	295	0.621371	0.66948	0.828725	0.698327	1.05233			1.00232	0.00963794	1.0024	0.00754528	1.00492	0.0124459	1.00232	0.016449	1.00232	0.0109568	1.00492	0.0256287	1.00232	-0.00502056
	296								1.00392	0.0118588	1.004	0.00933591	1.00828	0.0181007	1.00392	0.0270825	1.00392	0.0268952	1.00828	0.0524056	1.00392	0.00203509
	297	0.706185	0.941547	0.981164	0.810979	1.17291			1.00556	0.0255533	1.0056	0.00925714	1.0116	0.0401131	1.00556	0.0390125	1.00556	0.0407013	1.0116	0.0716423	1.00556	0.00966142
	298	0.74646	0.900862	0.983663	0.7208	1.05095			1.00732	0.0208919	1.0074	0.00200312	1.01492	0.0381796	1.00732	0.053981	1.00732	0.0573962	1.01492	0.0980914	1.00732	0.0174664
	299	0.837348	0.980182	0.931615	0.92558	0.997358			1.00892	0.0171972	1.009	0.00605278	1.01828	0.0523597	1.00892	0.0753676	1.00892	0.064277	1.01828	0.125555	1.00892	0.0237376
	300	0.774952	0.937806	0.883996	0.832939	1.1236			1.01056	0.0148383	1.0106	0.00927522	1.0216	0.0630461	1.01056	0.0922189	1.01056	0.0772969	1.0216	0.163911	1.01056	0.0334146
	301	0.846036	0.882097	0.935878	1.00666	0.986543			1.01232	0.0222541	1.0124	0.00689067	1.02492	0.0708015	1.01232	0.103001	1.01232	0.0991931	1.02492	0.215636	1.01232	0.0495351
	302	0.728986	1.03911	0.813809	0.881979	1.07692			1.01392	0.0295468	1.014	0.00183694	1.02828	0.0750413	1.01392	0.121201	1.01392	0.119101	1.02828	0.284301	1.01392	0.0717018
	303								1.01556	0.0329098	1.0156	-0.000644554	1.0316	0.0727996	1.01556	0.148123	1.01556	0.135165	1.0316	0.544713	1.01556	0.0879
	304	0.633403	1.00367	0.985264	0.821313	1.02254			1.01732	0.0445536	1.0174	0.00548819	1.03492	0.067982	1.01732	0.165969	1.01732	0.149119	1.03492	1.51104	1.01732	0.112809
	305	0.694948	0.964279	0.885935	0.886145	1.37665			1.01892	0.0574133	1.019	0.0140464	1.03828	0.0753498	1.01892	0.189296	1.01892	0.168393	1.03828	4.14979	1.01892	0.16046
	306	0.639637	0.990069	0.803204	0.907445	0.683148			1.02056	0.0702326	1.0206	0.0188016	1.0416	0.0753591	1.02056	0.210959	1.02056	0.184902	1.0416	8.75781	1.02056	0.263957
	307	0.859944	1.02308	0.899141	0.805368	1.00923			1.02232	0.0853098	1.0224	0.0217189	1.04492	0.0610698	1.02232	0.240325	1.02232	0.202883	1.04492	13.8612	1.02232	0.503517
	308	0.311084	1.0886	1.03107	0.915364	0.992004			1.02392	0.172308	1.024	0.0167186	1.04828	0.0591837	1.02392	0.267825	1.02392	0.219735	1.04828	18.0372	1.02392	1.04155
	309								1.02556	0.602688	1.0256	0.00905828	1.0516	0.0686838	1.02556	0.30851	1.02556	0.235353	1.0516	20.6372	1.02556	1.98602
	310	0.191824	0.989336	0.801576	0.793477	0.908689			1.02728	1.925	1.0274	0.0129111	1.05492	0.0658642	1.02732	0.345754	1.02732	0.263406	1.05492	21.9618	1.02732	3.55458
	311	0.158323	1.01469	0.760778	0.674801	0.899215			1.02884	4.49826	1.029	0.011205	1.05828	0.0696549	1.02892	0.401117	1.02892	0.286816	1.05828	22.4511	1.02892	5.97119
	312	0.209469	0.95033	0.827088	0.613445	1.01324			1.03052	8.01498	1.0306	0.0154028	1.0616	0.0836733	1.03056	0.548985	1.03056	0.30681	1.0616	22.4079	1.03056	9.18531
	313	0.189625	0.917438	0.864107	0.721432	0.912689			1.03224	12.0713	1.0324	0.0113296	1.06492	0.111935	1.03232	0.85805	1.03232	0.352543	1.06492	22.0275	1.03232	12.8464
	314	0.234796	0.876531	0.631731	0.685809	0.942528			1.03384	16.2051	1.034	0.0144721	1.06828	0.156662	1.03392	1.43445	1.03392	0.447883	1.06824	21.415	1.03392	16.5201
	315	0.16486	0.90556	0.648494	0.70635	0.96162			1.03552	19.8898	1.0356	0.0191133	1.0716	0.26868	1.03556	2.42979	1.03556	0.644384	1.07152	20.6538	1.03556	19.8984
	316	0.224798	0.95265	0.532493	0.640072	0.759282			1.03724	22.9293	1.0374	0.0197724	1.07492	0.449541	1.03732	4.0919	1.03732	1.00604	1.07484	19.7872	1.03732	22.7714
	317	0.148019	0.96443	0.7508	0.729911	0.994299			1.03884	25.3321	1.039	0.0134706	1.07828	0.686704	1.03892	6.45616	1.03892	1.6504	1.07824	18.8617	1.03892	25.1138
	318	0.177749	0.933846	0.577905	0.667284	0.765668			1.04052	27.1064	1.0406	0.0225082	1.0816	0.975941	1.04056	9.25022	1.04056	2.71169	1.08152	17.8902	1.04056	26.8805
	319	0.14778	0.825054	0.558691	0.579413	0.953887			1.04224	28.339	1.0424	0.0329215	1.08492	1.41004	1.04232	12.1212	1.04232	4.30225	1.08484	16.9109	1.04232	28.1432
	320	0.183409	0.82959	0.568422	0.78375	1.05926			1.04384	29.1401	1.044	0.0290884	1.08828	2.1651	1.04392	14.7833	1.04392	6.46191	1.08824	15.9632	1.04392	29.0018
	321	0.161519	0.946388	0.563305	0.562455	0.990779			1.04552	29.5956	1.0456	0.0285278	1.0916	3.10728	1.04556	17.0575	1.04556	8.95159	1.09152	15.1112	1.04556	29.7243
	322	0.17679	1.02714	0.434518	0.696114	0.915905			1.04724	29.8113	1.0474	0.0284721	1.09492	3.99334	1.04732	18.8914	1.04732	11.5057	1.09484	14.2334	1.04732	30.2077
	323	0.211759	0.932044	0.56542	0.645702	1.10636			1.04884	29.8462	1.049	0.0380085	1.09828	4.64297	1.04892	20.3104	1.04892	13.8299	1.09824	13.4137	1.04892	30.4639
	324	0.178447	0.964554	0.715517	0.639787	0.907637			1.05052	29.7017	1.0506	0.042787	1.1016	5.05966	1.05056	21.3855	1.05056	15.7972	1.10152	12.6108	1.05056	30.5682
	325	0.190373	0.916339	0.64729	0.606488	0.853855			1.05224	29.4294	1.0524	0.0355018	1.10492	5.30032	1.05232	22.1646	1.05232	17.3913	1.10484	11.8485	1.05232	30.5574
	326	0.0889042	0.882562	0.699436	0.586485	1.03347			1.05384	29.0527	1.054	0.0313245	1.10828	5.43298	1.05392	22.7026	1.05392	18.7964	1.10824	11.132	1.05392	30.3936
	327	0.111573	0.935438	0.685187	0.655983	1.05176			1.05552	28.5842	1.05556	0.033752	1.1116	5.50911	1.05556	23.0258	1.05556	19.9034	1.11152	10.4711	1.05556	30.1265
	328	0.202145	0.929144	0.619682	0.653275	0.838496			1.05724	28.0631	1.05732	0.0360927	1.11492	5.54164	1.05732	23.1854	1.05732	20.7173	1.11484	9.84718	1.05732	29.7707
	329	0.164467	0.877519	0.784868	0.746926	0.866473			1.05884	27.4853	1.05892	0.0378721	1.11828	5.55367	1.05892	23.2001	1.05892	21.2993	1.11824	9.27108	1.05892	29.319
	330	0.214416	0.849484	0.884851	0.677383	0.852542			1.06052	26.862	1.06056	0.0283613	1.1216	5.55768	1.06056	23.0934	1.06056	21.7029	1.12152	8.75327	1.06056	28.8059
	331	0.0560016	0.918913	0.684224	0.772983	1.0594			1.06224	26.1939	1.06232	0.0239066	1.12492	5.54618	1.06232	22.8941	1.06232	21.899	1.12484	8.26496	1.06232	28.234
	332	0.152556	0.905036	0.719015	0.719783	0.941707			1.06384	25.5119	1.06392	0.0251366	1.12828	5.52833	1.06392	22.605	1.06392	21.9825	1.12824	7.8155	1.06392	27.6106
	333	0.0970241	0.804353	0.811462	0.67808	0.977692			1.06552	24.8087	1.06556	0.0214258	1.1316	5.50042	1.06556	22.2337	1.06556	21.9482	1.13152	7.39926	1.06556	26.9408
	334	0.134388	0.859209	0.688741	0.598276	0.92013			1.06724	24.1053	1.06732	0.0191668	1.13492	5.47839	1.06732	21.8211	1.06732	21.8142	1.13484	7.02093	1.06732	26.2455
	335	0.166329	0.838851	0.750139	0.512488	0.943698			1.06884	23.385	1.06892	0.0175366	1.13828	5.44973	1.06892	21.3766	1.06892	21.5877	1.13824	6.65933	1.06892	25.5251
	336	0.153789	0.825822	0.785544	0.695294	0.883736			1.07052	22.6494	1.07056	0.00269251	1.1416	5.43078	1.07052	20.9055	1.07056	21.2969	1.14152	6.33711	1.07056	24.7851
	337	0.244764	0.83142	0.697064	0.696498	0.961958			1.07224	21.9244	1.07232	0.000399999	1.14492	5.39683	1.07224	20.4289	1.07232	20.9756	1.14484	6.05617	1.07232	24.0397
	338	0.186912	0.823165	0.797357	0.598513	0.977277			1.07384	21.1933	1.07392	-0.00383752	1.14828	5.37092	1.07384	19.9528	1.07392	20.6131	1.14824	5.77075	1.07392	23.2883
	339								1.07552	20.4823	1.07556	-0.00851236	1.1516	5.33131	1.07552	19.4927	1.07556	20.2025	1.15152	5.50359	1.07556	22.5284
	340	0.219902	0.858149	0.818039	0.751859	1.30481			1.07724	19.7828	1.07732	-0.0167108	1.15492	5.29749	1.07724	19.0385	1.07732	19.7659	1.15484	5.24009	1.07732	21.7724
	341	0.11494	0.858671	0.583322	0.591495	0.914894			1.07884	19.1015	1.07892	-0.0166827	1.15828	5.25715	1.07884	18.5765	1.07892	19.2948	1.15824	4.99792	1.07892	21.0319
	342	0.194495	0.849247	0.738508	0.764569	0.936215			1.08052	18.43	1.08056	-0.0358278	1.1616	5.22763	1.08052	18.1236	1.08056	18.8275	1.16152	4.76545	1.08056	20.299
	343	0.206927	0.838548	0.660393	0.59403	0.946121			1.08224	17.7969	1.08232	-0.030405	1.16492	5.18557	1.08224	17.7027	1.08232	18.3524	1.16484	4.5495	1.08232	19.5747
	344	0.127135	0.839712	0.634697	0.585747	0.994309			1.08384	17.2263	1.08392	-0.0381144	1.16828	5.14348	1.08384	17.2822	1.08392	17.845	1.16824	4.34105	1.08392	18.8696
	345	0.155509	0.886905	0.59721	0.752055	0.952378			1.08552	16.6669	1.08556	-0.0469774	1.1716	5.10331	1.08552	16.8687	1.08556	17.3424	1.17152	4.13345	1.08556	18.1682
	346	0.210246	0.855764	0.860043	0.723906	0.919201			1.08724	16.0708	1.08732	-0.0582507	1.17492	5.0527	1.08724	16.4505	1.08732	16.835	1.17484	3.93857	1.08732	17.495
	347	0.0573927	0.853962	0.655337	0.676249	0.828525			1.08884	15.517	1.08892	-0.0618829	1.17828	5.00547	1.08884	16.0799	1.08892	16.3309	1.17824	3.74532	1.08892	16.8518
	348		0.8484	0.787567	0.795464	0.944395			1.09052	14.9846	1.09056	-0.0650395	1.1816	4.94423	1.09052	15.7159	1.09056	15.8366	1.18152	3.55675	1.09056	16.2009
	349	0.133081	0.874401	0.568327	0.703839	0.941968			1.09224	14.4458	1.09232	-0.0818532	1.18492	4.87475	1.09224	15.3575	1.09232	15.3312	1.18484	3.37176	1.09232	15.5753
	350	0.0927979	0.752632	0.463944	0.723291	0.913052			1.09384	13.9096	1.09392	-0.0904197	1.18828	4.80341	1.09384	14.9985	1.09392	14.841	1.18824	3.18796	1.09392	14.9877
	351	0.159716	0.723259	0.704814	0.628607	0.946465			1.09552	13.4015	1.09556	-0.0907186	1.1916	4.7398	1.09552	14.6485	1.09556	14.3538	1.19152	3.01061	1.09556	14.4529
	352	0.161325	0.758256	0.678272	0.493698	0.791352			1.09724	12.9057	1.09732	-0.0944229	1.19492	4.66962	1.09724	14.3098	1.09732	13.8767	1.19484	2.84566	1.09732	13.9594
	353	0.179763	0.799202	0.774529	0.719869	0.999324			1.09884	12.4279	1.09892	-0.0936318	1.19828	4.59674	1.09884	13.964	1.09892	13.4096	1.19824	2.72854	1.09892	13.4435
	354	0.0728791	0.897222	0.78202	0.625495	1.02349			1.10052	11.9648	1.10056	-0.102334	1.20152	4.52253	1.10052	13.6067	1.10056	12.9682	1.20152	2.56248	1.10056	12.9439
	355	0.145226	0.980661	0.658749	0.627777	0.980621			1.10224	11.5298	1.10232	-0.109351	1.20484	4.46211	1.10224	13.2404	1.10232	12.5359	1.20484	2.4127	1.10232	12.4636
	356	0.169493	0.896595	0.571286	0.609284	0.995465			1.10384	11.1035	1.10392	-0.117569	1.20824	4.40293	1.10384	12.8683	1.10392	12.1428	1.20824	2.2644	1.10392	12.0008
	357	0.252073	0.816406	0.553048	0.801023	1.23392			1.10552	10.6947	1.10556	-0.117906	1.21152	4.33784	1.10552	12.4936	1.10556	11.7719	1.21152	2.12387	1.10556	11.5585
	358	0.119376	0.805641	0.605365	0.702302	0.987041			1.10724	10.3089	1.10732	-0.119779	1.21484	4.29173	1.10724	12.1263	1.10732	11.3892	1.21484	1.99719	1.10732	11.1308
	359								1.10884	9.95148	1.10892	-0.125643	1.21824	4.24234	1.10884	11.7548	1.10892	11.0061	1.21824	1.87363	1.10892	10.7126
	360	0.169864	0.792278	0.551848	0.67394	0.874289			1.11052	9.60033	1.11056	-0.130948	1.22152	4.20961	1.11052	11.3921	1.11056	10.6556	1.22152	1.74781	1.11056	10.315
	361	0.239009	0.891379	0.651439	0.80422	0.922741			1.11224	9.25962	1.11232	-0.137291	1.22484	4.17439	1.11224	11.0382	1.11232	10.3025	1.22484	1.64583	1.11232	9.94139
	362	0.097708	0.808027	0.785341	0.832819	1.03818			1.11384	8.92801	1.11392	-0.140985	1.22824	4.13863	1.11384	10.6944	1.11392	9.963	1.22824	1.53704	1.11392	9.59073
	363	0.118551	0.870638	0.500003	0.569204	0.830135			1.11552	8.61986	1.11556	-0.143713	1.23152	4.11542	1.11552	10.3533	1.11552	9.61426	1.23152	1.45064	1.11556	9.24679
	364	0.15582	0.82173	0.807661	0.774161	1.00194			1.11724	8.32802	1.11732	-0.141956	1.23484	4.09278	1.11724	10.0305	1.11724	9.29751	1.23484	1.37302	1.11732	8.92673
	365	0.0773799	0.866713	0.7018	0.806988	0.995073			1.11884	8.05249	1.11892	-0.155485	1.23824	4.06263	1.11884	9.71786	1.11884	8.98461	1.23824	1.29343	1.11892	8.61142
	366	0.248179	0.817646	0.565622	0.69549	1.11077			1.12052	7.78099	1.12056	-0.166749	1.24152	4.04361	1.12052	9.40834	1.12052	8.68987	1.24152	1.22457	1.12056	8.31909
	367	0.108677	0.812149	0.569158	0.66132	0.945702			1.12224	7.53233	1.12232	-0.155555	1.24484	4.02324	1.12224	9.11921	1.12224	8.40646	1.24484	1.16257	1.12232	8.03608
	368	0.205751	0.813769	0.628632	0.814612	0.913912			1.12384	7.28958	1.12392	-0.153677	1.24824	4.01248	1.12384	8.84322	1.12384	8.14022	1.24824	1.10717	1.12392	7.77402
	369	0.137142	0.795613	0.659233	0.603706	1.09915			1.12552	7.05562	1.12556	-0.15966	1.25152	4.00336	1.12552	8.58203	1.12552	7.89412	1.25152	1.07906	1.12556	7.52299
	370	0.237987	0.820715	0.685062	0.873234	0.906012			1.12724	6.82084	1.12732	-0.163232	1.25484	3.99795	1.12724	8.33339	1.12724	7.63328	1.25484	1.02934	1.12732	7.2835
	371	0.124289	0.758837	0.668952	0.750872	0.724839			1.12884	6.59053	1.12892	-0.175938	1.25824	4.00936	1.12884	8.11469	1.12884	7.39906	1.25824	0.986192	1.12892	7.05661
	372	0.139754	0.943749	0.55653	0.755309	1.05887			1.13052	6.38583	1.13056	-0.186476	1.26152	4.03596	1.13052	7.91775	1.13052	7.17633	1.26152	0.935905	1.13056	6.8433
	373	0.130683	0.764606	0.593587	0.650716	1.00208			1.13224	6.17744	1.13232	-0.18968	1.26484	4.08499	1.13224	7.69434	1.13224	6.95516	1.26484	0.90903	1.13232	6.6294
	374	0.109794	0.751297	0.462559	0.711773	0.867991			1.13384	5.98681	1.13392	-0.197687	1.26824	4.1826	1.13384	7.49844	1.13384	6.76166	1.26824	0.874484	1.13392	6.43589
	375	0.0923882	0.77393	0.559102	0.768246	0.876736			1.13552	5.80475	1.13556	-0.198456	1.27152	4.35175	1.13552	7.31414	1.13552	6.57112	1.27152	0.845665	1.13556	6.25163
	376	0.143289	0.762043	0.645065	0.808941	0.87227			1.13724	5.65185	1.13732	-0.189063	1.27484	4.63442	1.13724	7.13316	1.13724	6.38728	1.27484	0.824576	1.13732	6.07426
	377	0.0931045	0.745222	0.573445	0.783136	0.995272			1.13884	5.49431	1.13892	-0.190175	1.27824	5.06501	1.13884	6.95079	1.13884	6.20532	1.27824	0.804935	1.13892	5.90386
	378	0.177634	0.759692	0.479718	0.543241	0.943664			1.14052	5.33824	1.14056	-0.190457	1.28152	5.68104	1.14052	6.77989	1.14052	6.04469	1.28152	0.791184	1.14056	5.74959
	379	0.184592	0.744791	0.504906	0.6843	0.890032			1.14224	5.17533	1.14232	-0.1988	1.28484	6.53785	1.14224	6.61501	1.14224	5.8846	1.28484	0.776503	1.14232	5.60199
	380	0.12013	0.732832	0.404892	0.550666	0.890742			1.14384	5.0324	1.14392	-0.205004	1.28824	7.64918	1.14384	6.4615	1.14384	5.73866	1.28824	0.775641	1.14392	5.44329
	381								1.14552	4.88039	1.14556	-0.20544	1.29152	9.0441	1.14552	6.31074	1.14552	5.60667	1.29152	0.775711	1.14556	5.30473
	382	0.171466	0.760728	0.492134	0.657715	0.855807			1.14724	4.73741	1.14732	-0.205544	1.29484	10.636	1.14724	6.16483	1.14724	5.4618	1.29484	0.791539	1.14732	5.18091
	383	0.184487	0.754478	0.564168	0.742581	1.05192			1.14884	4.60319	1.14892	-0.211858	1.29824	12.3714	1.14884	6.01842	1.14884	5.33754	1.29824	0.821923	1.14892	5.06686
	384	0.10087	0.840654	0.784573	0.788618	0.893157			1.15052	4.47683	1.15056	-0.213662	1.30152	14.3214	1.15052	5.89669	1.15052	5.21327	1.30152	0.858546	1.15056	4.95359
	385	0.154711	0.775378	0.642703	0.644153	1.03946			1.15224	4.35204	1.15232	-0.21965	1.30484	16.4049	1.15224	5.77708	1.15224	5.09539	1.30484	0.926972	1.15232	4.84407
	386	0.110006	0.803838	0.580501	0.623862	0.835668			1.15384	4.23195	1.15392	-0.216092	1.30824	18.5229	1.15384	5.64685	1.15384	4.98027	1.30824	0.977794	1.15392	4.73737
	387	0.212752	0.795376	0.639425	0.669005	0.997543			1.15552	4.11903	1.15556	-0.216514	1.31152	20.5521	1.15552	5.51991	1.15552	4.86427	1.31152	1.02179	1.15556	4.63063
	388	0.164008	0.774349	0.663729	0.475266	1.02467			1.15724	4.01001	1.15732	-0.220999	1.31484	22.4191	1.15724	5.40454	1.15724	4.76912	1.31484	1.07053	1.15732	4.52478
	389	0.172873	0.779289	0.513325	0.649777	0.846146			1.15884	3.88885	1.15892	-0.227941	1.31824	24.0626	1.15884	5.29833	1.15884	4.67768	1.31824	1.12466	1.15892	4.4308
	390	0.109102	0.918497	0.60988	0.782192	0.949028			1.16052	3.78919	1.16056	-0.229849	1.32152	25.4035	1.16052	5.18726	1.16052	4.58517	1.32152	1.16138	1.16056	4.32881
	391	0.494274	0.902724	0.657172	0.860546	0.968543			1.16224	3.69072	1.16232	-0.221176	1.32484	26.3703	1.16224	5.06793	1.16224	4.49234	1.32484	1.20338	1.16232	4.22405
	392	0.139754	0.824216	0.526911	0.755309	0.982792			1.16384	3.5991	1.16392	-0.220957	1.32824	26.9083	1.16384	4.95835	1.16384	4.40922	1.32824	1.23206	1.16392	4.12126
	393	0.181441	0.902573	0.647159	0.751142	0.899407			1.16552	3.50763	1.16556	-0.230073	1.33152	27.0016	1.16552	4.84988	1.16552	4.32275	1.33152	1.25105	1.16556	4.03283
	394	0.405816	0.989964	0.861752	0.896767	0.942907			1.16724	3.40835	1.16732	-0.23346	1.33484	26.6283	1.16724	4.74407	1.16724	4.22728	1.33484	1.25711	1.16732	3.94036
	395								1.16884	3.32392	1.16892	-0.225222	1.33824	25.79	1.16884	4.64958	1.16884	4.14277	1.33824	1.25227	1.16892	3.85559
	396								1.17052	3.24276	1.17056	-0.227894	1.34152	24.513	1.17052	4.53495	1.17052	4.05683	1.34152	1.23392	1.17056	3.76374
	397								1.17224	3.15637	1.17232	-0.235488	1.34484	22.892	1.17224	4.42587	1.17224	3.955	1.34484	1.21429	1.17232	3.69234
	398								1.17384	3.08092	1.17392	-0.232498	1.34824	21.0847	1.17384	4.33159	1.17384	3.86724	1.34824	1.18355	1.17392	3.60311
	399								1.17552	2.99992	1.17556	-0.231418	1.35152	19.2213	1.17552	4.22956	1.17552	3.78642	1.35152	1.14044	1.17556	3.5186
	400								1.17724	2.92977	1.17732	-0.239214	1.35484	17.2179	1.17724	4.1376	1.17724	3.70255	1.35484	1.08975	1.17732	3.4395
									1.17884	2.85245	1.17892	-0.246631	1.35824	15.1971	1.17884	4.03703	1.17884	3.62248	1.35824	1.04217	1.17892	3.36155
									1.18052	2.77893	1.18056	-0.247469	1.36152	13.2013	1.18052	3.93341	1.18052	3.53588	1.36152	0.984139	1.18056	3.27008
									1.18224	2.71274	1.18232	-0.242429	1.36484	11.3533	1.18224	3.8434	1.18224	3.45587	1.36484	0.907805	1.18232	3.18399
									1.18384	2.65308	1.18392	-0.244944	1.36824	9.6997	1.18384	3.76575	1.18384	3.36769	1.36824	0.839652	1.18392	3.10733
									1.18552	2.5869	1.18556	-0.239977	1.37152	8.24467	1.18552	3.67282	1.18552	3.28505	1.37152	0.770214	1.18556	3.03209
									1.18724	2.52309	1.18732	-0.254298	1.37484	7.01874	1.18724	3.58061	1.18724	3.20846	1.37484	0.697471	1.18732	2.9423
									1.18884	2.46521	1.18892	-0.25581	1.37824	5.9816	1.18884	3.48614	1.18884	3.13305	1.37824	0.632453	1.18892	2.86706
									1.19052	2.42383	1.19056	-0.2576	1.38152	5.12001	1.19052	3.39092	1.19052	3.05689	1.38152	0.566919	1.19056	2.78673
									1.19224	2.38047	1.19232	-0.257334	1.38484	4.41781	1.19224	3.31255	1.19224	2.97247	1.38484	0.516636	1.19232	2.71582
									1.19384	2.31913	1.19392	-0.251113	1.38824	3.84258	1.19384	3.22096	1.19384	2.89393	1.38824	0.456133	1.19392	2.63153
									1.19552	2.27188	1.19556	-0.253597	1.39152	3.39802	1.19552	3.12787	1.19552	2.82697	1.39152	0.398001	1.19556	2.56502
									1.19724	2.21425	1.19732	-0.26899	1.39484	3.04001	1.19724	3.04733	1.19724	2.74476	1.39484	0.350556	1.19732	2.47484
									1.19884	2.16926	1.19892	-0.259816	1.39824	2.75198	1.19884	2.96766	1.19884	2.66461	1.39824	0.305395	1.19892	2.38712
									1.20052	2.1157	1.20056	-0.255787	1.40152	2.53537	1.20052	2.88544	1.20052	2.59971	1.40152	0.257965	1.20056	2.31448
									1.20224	2.07535	1.20232	-0.258722	1.40484	2.38886	1.20224	2.80787	1.20224	2.52591	1.40484	0.210177	1.20232	2.24222
									1.20384	2.03436	1.20392	-0.268054	1.40824	2.25649	1.20384	2.72969	1.20384	2.44779	1.40824	0.155021	1.20392	2.17448
									1.20552	1.9857	1.20556	-0.261441	1.41152	2.15205	1.20552	2.6543	1.20552	2.37244	1.41152	0.138903	1.20556	2.10765
									1.20724	1.94325	1.20732	-0.261918	1.41484	2.0836	1.20724	2.58073	1.20724	2.3114	1.41484	0.115529	1.20732	2.04405
									1.20884	1.89168	1.20892	-0.25915	1.41824	2.03101	1.20884	2.5135	1.20884	2.23571	1.41824	0.0774973	1.20892	1.97838
									1.21052	1.86244	1.21056	-0.263936	1.42152	1.98944	1.21052	2.44618	1.21052	2.15827	1.42152	0.0557298	1.21056	1.91392
									1.21224	1.8154	1.21232	-0.268704	1.42484	1.96735	1.21224	2.38409	1.21224	2.10424	1.42484	0.0354325	1.21232	1.84759
									1.21384	1.77477	1.21392	-0.273367	1.42824	1.94705	1.21384	2.31331	1.21384	2.05952	1.42824	0.02399	1.21392	1.78378
									1.21552	1.73502	1.21556	-0.27193	1.43152	1.94463	1.21552	2.24462	1.21552	2.0011	1.43152	0.0248765	1.21556	1.72042
									1.21724	1.6978	1.21732	-0.275872	1.43484	1.94612	1.21724	2.19718	1.21724	1.93992	1.43484	0.023202	1.21732	1.66159
									1.21884	1.66955	1.21892	-0.265063	1.43824	1.95524	1.21884	2.13233	1.21884	1.88136	1.43824	0.0202187	1.21892	1.61117
									1.22052	1.63271	1.22056	-0.2659	1.44152	1.96405	1.22052	2.0745	1.22052	1.83733	1.44152	0.0163212	1.22056	1.55821
									1.22224	1.60459	1.22232	-0.269194	1.44484	1.96454	1.22224	2.02544	1.22224	1.79462	1.44484	0.0216332	1.22232	1.51043
									1.22384	1.57221	1.22392	-0.277115	1.44824	1.96132	1.22384	1.98059	1.22384	1.7311	1.44824	0.0238711	1.22392	1.46434
									1.22552	1.53432	1.22556	-0.27633	1.45152	1.96527	1.22552	1.92946	1.22552	1.68792	1.45152	0.021818	1.22556	1.41409
									1.22724	1.5081	1.22732	-0.263754	1.45484	1.96773	1.22724	1.87851	1.22724	1.64677	1.45484	0.0135627	1.22732	1.37348
									1.22884	1.47373	1.22892	-0.263163	1.45824	1.97597	1.22884	1.83831	1.22884	1.59962	1.45824	0.00133418	1.22892	1.34007
									1.23052	1.44244	1.23056	-0.254587	1.46152	1.98499	1.23052	1.79523	1.23052	1.55765	1.46152	-0.0104681	1.23056	1.31044
									1.23224	1.42288	1.23232	-0.251136	1.46484	1.97737	1.23224	1.75123	1.23224	1.51725	1.46484	-0.00712738	1.23232	1.26944
									1.23384	1.39554	1.23392	-0.24753	1.46824	1.97461	1.23384	1.71742	1.23384	1.48552	1.46824	-0.00886869	1.23392	1.23739
									1.23552	1.36883	1.23556	-0.234195	1.47152	1.98185	1.23552	1.6781	1.23552	1.45998	1.47152	-0.0420994	1.23556	1.20146
									1.23724	1.34239	1.23732	-0.223514	1.47484	1.98361	1.23724	1.65038	1.23724	1.42284	1.47484	-0.0512995	1.23732	1.17357
									1.23884	1.3252	1.23892	-0.22832	1.47824	1.96793	1.23884	1.61893	1.23884	1.38892	1.47824	-0.0551888	1.23892	1.15102
									1.24052	1.29578	1.24056	-0.222959	1.48152	1.954	1.24052	1.5915	1.24052	1.35258	1.48152	-0.0641606	1.24056	1.12014
									1.24224	1.27633	1.24232	-0.221442	1.48484	1.94013	1.24224	1.55476	1.24224	1.32202	1.48484	-0.0682303	1.24232	1.09226
									1.24384	1.25633	1.24392	-0.211366	1.48824	1.92331	1.24384	1.53857	1.24384	1.30436	1.48824	-0.070964	1.24392	1.07013
									1.24552	1.25074	1.24556	-0.201218	1.49152	1.90773	1.24552	1.51123	1.24552	1.27916	1.49152	-0.0682371	1.24556	1.04806
									1.24724	1.2247	1.24732	-0.185251	1.49484	1.88488	1.24724	1.47541	1.24724	1.2521	1.49484	-0.0705992	1.24732	1.03168
									1.24884	1.20035	1.24892	-0.186718	1.49824	1.86111	1.24884	1.44221	1.24884	1.2301	1.49824	-0.0747201	1.24892	1.02111
									1.25052	1.1876	1.25056	-0.171214	1.50152	1.8519	1.25052	1.42662	1.25052	1.20494	1.50152	-0.06902	1.25056	0.99304
									1.25224	1.16575	1.25232	-0.15942	1.50484	1.83551	1.25224	1.40622	1.25224	1.18766	1.50484	-0.0601421	1.25232	0.983062
									1.25384	1.14481	1.25392	-0.151848	1.50824	1.83426	1.25384	1.3808	1.25384	1.16775	1.50824	-0.0568086	1.25392	0.960508
									1.25552	1.12793	1.25556	-0.141087	1.51152	1.8367	1.25552	1.35987	1.25552	1.14448	1.51152	-0.0464641	1.25556	0.942071
									1.25724	1.11458	1.25732	-0.139428	1.51484	1.84212	1.25724	1.33336	1.25724	1.12089	1.51484	-0.0342165	1.25732	0.93602
									1.25884	1.1018	1.25892	-0.12448	1.51824	1.86264	1.25884	1.314	1.25884	1.10203	1.51824	0.00229095	1.25892	0.920887
									1.26052	1.083	1.26056	-0.110295	1.52152	1.87922	1.26052	1.28518	1.26052	1.08433	1.52152	0.0422239	1.26056	0.908999
									1.26224	1.06642	1.26232	-0.102017	1.52484	1.89897	1.26224	1.25642	1.26224	1.06284	1.52484	0.0730894	1.26232	0.890407
									1.26384	1.04897	1.26392	-0.102446	1.52824	1.93615	1.26384	1.23679	1.26384	1.05273	1.52824	0.135514	1.26392	0.863931
									1.26552	1.04383	1.26556	-0.102923	1.53152	1.98836	1.26552	1.20809	1.26552	1.04822	1.53152	0.228593	1.26556	0.847686
									1.26724	1.02615	1.26732	-0.0928039	1.53484	2.02987	1.26724	1.18422	1.26724	1.03178	1.53484	0.353405	1.26732	0.825902
									1.26884	1.01653	1.26892	-0.0794138	1.53824	2.08276	1.26884	1.1692	1.26884	1.01772	1.53824	0.510715	1.26892	0.816244
									1.27052	1.01279	1.27056	-0.0749963	1.54152	2.14315	1.27052	1.1478	1.27052	1.00521	1.54152	0.722497	1.27056	0.803397
									1.27224	1.006	1.27232	-0.0675225	1.54484	2.20675	1.27224	1.12903	1.27224	0.984586	1.54484	0.96896	1.27232	0.785849
									1.27384	1.00046	1.27392	-0.0654654	1.54824	2.25773	1.27384	1.10679	1.27384	0.973836	1.54824	1.27683	1.27392	0.764937
									1.27552	0.998794	1.27556	-0.0555859	1.55152	2.30591	1.27552	1.08615	1.27552	0.963651	1.55152	1.64545	1.27556	0.74764
									1.27724	0.992973	1.27732	-0.0496435	1.55484	2.35386	1.27724	1.07693	1.27724	0.953592	1.55484	2.08139	1.27732	0.726563
									1.27884	0.989823	1.27892	-0.0434651	1.55824	2.38478	1.27884	1.05483	1.27884	0.947211	1.55824	2.59351	1.27892	0.715531
									1.28052	0.989084	1.28056	-0.0432761	1.56152	2.42255	1.28052	1.03623	1.28052	0.9374	1.56152	3.17624	1.28056	0.696124
									1.28224	0.998383	1.28232	-0.0483174	1.56484	2.43337	1.28224	1.02342	1.28224	0.928181	1.56484	3.82349	1.28232	0.678384
									1.28384	1.01137	1.28392	-0.043288	1.56824	2.44294	1.28384	1.00754	1.28384	0.914303	1.56824	4.52573	1.28392	0.671087
									1.28552	1.02286	1.28556	-0.031633	1.57152	2.45768	1.28552	0.990179	1.28552	0.907701	1.57152	5.20965	1.28556	0.651884
									1.28724	1.03824	1.28732	-0.0207852	1.57484	2.44052	1.28724	0.974277	1.28724	0.901691	1.57484	5.88025	1.28732	0.644737
									1.28884	1.05528	1.28892	-0.025249	1.57824	2.4182	1.28884	0.959746	1.28884	0.893634	1.57824	6.50583	1.28892	0.628471
									1.29052	1.06531	1.29056	-0.0250408	1.58152	2.38729	1.29052	0.945111	1.29052	0.889952	1.58152	7.08438	1.29056	0.619422
									1.2922	1.08548	1.29232	-0.0239818	1.58484	2.33343	1.29224	0.939887	1.29224	0.87859	1.58484	7.58061	1.29232	0.614571
									1.29376	1.11345	1.29392	-0.0230915	1.58824	2.2663	1.29384	0.93249	1.29384	0.878711	1.58824	7.9622	1.29392	0.598278
									1.29548	1.14102	1.29556	-0.0273488	1.59152	2.19214	1.29552	0.925408	1.29552	0.86821	1.59152	8.23695	1.29556	0.589312
									1.29716	1.15569	1.29732	-0.0158347	1.59484	2.09696	1.29724	0.913568	1.29724	0.874731	1.59484	8.38402	1.29732	0.584643
									1.29876	1.18927	1.29892	-0.015052	1.59824	2.00446	1.29884	0.918016	1.29884	0.86436	1.59824	8.42861	1.29892	0.577475
									1.30048	1.21757	1.30056	-0.0235653	1.60152	1.89805	1.30052	0.91442	1.30052	0.867809	1.60152	8.35616	1.30056	0.570346
									1.30216	1.23781	1.30232	-0.0235801	1.60484	1.79032	1.30224	0.919683	1.30224	0.861636	1.6048	8.18648	1.30232	0.57561
									1.30376	1.26527	1.30392	-0.0213971	1.60824	1.66382	1.30384	0.932136	1.30384	0.873432	1.60816	7.92379	1.30392	0.559581
									1.30548	1.28922	1.30556	-0.0204403	1.61152	1.53385	1.30552	0.939313	1.30552	0.878717	1.61148	7.56984	1.30556	0.559643
									1.30716	1.30433	1.30732	-0.0323466	1.61484	1.40732	1.30724	0.940636	1.30724	0.889048	1.61476	7.11398	1.30724	0.558912
									1.30876	1.33254	1.30892	-0.0359505	1.61824	1.28573	1.30884	0.945894	1.30884	0.893605	1.61816	6.56405	1.30884	0.559402
									1.31048	1.35872	1.31056	-0.0388101	1.62152	1.15912	1.31052	0.954964	1.31052	0.900806	1.62148	5.93753	1.31052	0.563936
									1.31216	1.38611	1.31232	-0.0341841	1.62484	1.02348	1.31224	0.974075	1.31224	0.911966	1.62476	5.29762	1.31224	0.563259
									1.31376	1.41367	1.31392	-0.0449184	1.62824	0.88178	1.31384	0.98401	1.31384	0.922519	1.62816	4.68362	1.31384	0.560666
									1.31548	1.44295	1.31556	-0.038005	1.63152	0.764679	1.31552	1.00158	1.31552	0.924468	1.63148	3.99231	1.31552	0.580542
									1.31716	1.4695	1.31732	-0.0343472	1.63484	0.666372	1.31724	1.01237	1.31724	0.932904	1.63476	3.34458	1.31724	0.581857
									1.31876	1.48555	1.31892	-0.0396064	1.63824	0.561823	1.31884	1.02206	1.31884	0.932754	1.63816	2.72567	1.31884	0.583067
									1.32048	1.51823	1.32056	-0.0393378	1.64152	0.476939	1.32052	1.03606	1.32052	0.940082	1.64148	2.18243	1.32052	0.584975
									1.32216	1.55248	1.32232	-0.0389009	1.64484	0.399018	1.32224	1.04185	1.32224	0.955353	1.64476	1.72336	1.32224	0.595442
									1.32376	1.56749	1.32392	-0.0444723	1.64824	0.342182	1.32384	1.0517	1.32384	0.96431	1.64816	1.33976	1.32384	0.598965
									1.32548	1.58615	1.32556	-0.0480169	1.65152	0.282371	1.32552	1.04798	1.32552	0.965644	1.65148	1.0279	1.32552	0.603704
									1.32716	1.61018	1.32732	-0.0501759	1.65484	0.253089	1.32724	1.05279	1.32724	0.969129	1.65476	0.77699	1.32724	0.615979
									1.32876	1.62648	1.32892	-0.0525137	1.65824	0.218633	1.32884	1.05714	1.32884	0.970488	1.65816	0.575393	1.32884	0.615191
									1.33048	1.65262	1.33056	-0.0422087	1.66152	0.179082	1.33052	1.05905	1.33052	0.970762	1.66148	0.419031	1.33052	0.627946
									1.33216	1.65922	1.33232	-0.0464785	1.66484	0.146423	1.33224	1.0612	1.33224	0.969838	1.66476	0.292354	1.33224	0.630139
									1.33376	1.68202	1.33392	-0.0494601	1.66824	0.12789	1.33384	1.06308	1.33384	0.969071	1.66816	0.192165	1.33384	0.630952
									1.33548	1.6961	1.33556	-0.0416835	1.67152	0.114943	1.33552	1.05209	1.33552	0.969923	1.67148	0.125549	1.33552	0.637689
									1.33716	1.70151	1.33732	-0.0504361	1.67484	0.101687	1.33724	1.04507	1.33724	0.963912	1.67476	0.0709219	1.33724	0.639718
									1.33876	1.70412	1.33892	-0.0476644	1.67824	0.0830667	1.33884	1.03131	1.33884	0.962923	1.67816	0.036987	1.33884	0.640623
									1.34048	1.70781	1.34056	-0.0520433	1.68152	0.0658793	1.34052	1.02658	1.34052	0.953886	1.68148	0.0147657	1.34052	0.648111
									1.34216	1.71695	1.34232	-0.0516004	1.68484	0.0430443	1.34224	1.02922	1.34224	0.947852	1.68476	-0.0137094	1.34224	0.657306
									1.34376	1.71639	1.34392	-0.0511969	1.68824	0.0161975	1.34384	1.01448	1.34384	0.957654	1.68816	-0.0217375	1.34384	0.664536
									1.34548	1.71716	1.34556	-0.0533157	1.69152	0.0121922	1.34552	1.00128	1.34552	0.945865	1.69148	-0.0341679	1.34552	0.664637
									1.34716	1.70877	1.34732	-0.0556689	1.69484	-0.000117343	1.3472	0.99557	1.34724	0.933749	1.69476	-0.038581	1.34724	0.65741
									1.34876	1.7065	1.34892	-0.0547809	1.69824	-0.0164172	1.34876	0.991779	1.34884	0.92375	1.69816	-0.0430835	1.34884	0.660713
									1.35048	1.69515	1.35056	-0.0597619	1.70152	-0.0149808	1.35048	0.981428	1.35052	0.914347	1.70148	-0.0516292	1.35052	0.662693
									1.35216	1.68379	1.35232	-0.0585525	1.70484	-0.0279269	1.35216	0.966057	1.35224	0.907012	1.70476	-0.0546059	1.35224	0.664747
									1.35376	1.67392	1.35392	-0.0621969	1.70824	-0.0327435	1.35376	0.955652	1.35384	0.90337	1.70816	-0.055572	1.35384	0.673574
									1.35548	1.66218	1.35556	-0.0705884	1.71152	-0.032088	1.35548	0.940121	1.35552	0.893616	1.71148	-0.0587345	1.35552	0.674116
									1.35716	1.65014	1.35732	-0.080811	1.71484	-0.0348374	1.35716	0.927961	1.35724	0.883689	1.71476	-0.0545324	1.35724	0.666839
									1.35876	1.6329	1.35892	-0.0812988	1.71824	-0.0295248	1.35876	0.910843	1.35884	0.856095	1.71816	-0.0632385	1.35884	0.663531
									1.36048	1.61379	1.36056	-0.088673	1.72152	-0.0193869	1.36048	0.895434	1.36052	0.855794	1.72148	-0.0620706	1.36052	0.651979
									1.36216	1.58023	1.36232	-0.0868735	1.72484	-0.00849707	1.36216	0.873613	1.36224	0.839192	1.72476	-0.0628732	1.36224	0.643954
									1.36376	1.54372	1.36392	-0.0972076	1.72824	0.010414	1.36376	0.85853	1.36384	0.826106	1.72816	-0.0708441	1.36384	0.635429
									1.36548	1.51396	1.36556	-0.102103	1.73148	0.034487	1.36548	0.8401	1.36552	0.817309	1.73148	-0.0686318	1.36552	0.629323
									1.36716	1.48249	1.36732	-0.103451	1.73476	0.0523606	1.36716	0.819383	1.36724	0.80641	1.73476	-0.0388829	1.36724	0.61599
									1.36876	1.45008	1.36892	-0.119545	1.73816	0.0712625	1.36876	0.796481	1.36884	0.793558	1.73816	-0.061375	1.36884	0.606578
									1.37048	1.4135	1.37056	-0.132888	1.74148	0.089282	1.37048	0.785459	1.37052	0.778606	1.74148	-0.0573531	1.37052	0.602902
									1.37216	1.3729	1.37232	-0.141106	1.74476	0.106679	1.37216	0.767018	1.37224	0.763391	1.74476	-0.0561854	1.37224	0.597362
									1.37376	1.33152	1.37392	-0.146472	1.74816	0.106289	1.37376	0.742129	1.37384	0.748636	1.74816	-0.0577327	1.37384	0.580888
									1.37548	1.28371	1.37556	-0.154654	1.75148	0.117089	1.37548	0.718525	1.37552	0.740036	1.75148	-0.061572	1.37552	0.56925
									1.37716	1.23507	1.37732	-0.161782	1.75476	0.113376	1.37716	0.705489	1.37724	0.727845	1.75476	-0.0597763	1.37724	0.547506
									1.37876	1.18387	1.37892	-0.163753	1.75816	0.117497	1.37876	0.69404	1.37884	0.714945	1.75816	-0.0636236	1.37884	0.519925
									1.38048	1.14227	1.38056	-0.180148	1.76148	0.114033	1.38048	0.668765	1.38052	0.705966	1.76148	-0.0710504	1.38052	0.496282
									1.38216	1.08723	1.38232	-0.185696	1.76476	0.093915	1.38216	0.642892	1.38224	0.689932	1.76476	-0.0883091	1.38224	0.488044
									1.38376	1.0392	1.38384	-0.1894	1.76816	0.0892817	1.38376	0.620752	1.38384	0.680759	1.76816	-0.100944	1.38384	0.464955
									1.38548	0.977499	1.38552	-0.191208	1.77148	0.0615567	1.38548	0.60283	1.38552	0.658987	1.77148	-0.110772	1.38552	0.448472
									1.38716	0.933368	1.38724	-0.191743	1.77476	0.0389661	1.38716	0.582547	1.38724	0.640225	1.77476	-0.120004	1.38724	0.434096
									1.38876	0.877821	1.38884	-0.200865	1.77816	0.0223182	1.38876	0.56179	1.38884	0.632384	1.77816	-0.135592	1.38884	0.411096
									1.39048	0.821742	1.39052	-0.201024	1.78148	-0.00588303	1.39048	0.542677	1.39052	0.628395	1.78148	-0.15613	1.39052	0.396467
									1.39216	0.762631	1.39224	-0.220579	1.78476	-0.0209372	1.39216	0.52779	1.39224	0.619629	1.78476	-0.170627	1.39224	0.380025
									1.39376	0.718181	1.39384	-0.217377	1.78816	-0.0481047	1.39376	0.501159	1.39384	0.610807	1.78816	-0.172215	1.39384	0.366071
									1.39548	0.678229	1.39552	-0.222396	1.79148	-0.0703931	1.39548	0.483987	1.39552	0.60545	1.79148	-0.193266	1.39552	0.343304
									1.39716	0.633163	1.39724	-0.229397	1.79476	-0.0906885	1.39716	0.470157	1.39716	0.595652	1.79476	-0.209701	1.39724	0.329804
									1.39876	0.58016	1.39884	-0.236568	1.79816	-0.118677	1.39876	0.459258	1.39876	0.58458	1.79816	-0.23239	1.39884	0.318105
									1.40048	0.52956	1.40052	-0.23591			1.40048	0.431797	1.40048	0.569194			1.40052	0.299638
									1.40216	0.493154	1.40224	-0.242547			1.40216	0.414617	1.40216	0.568475			1.40224	0.284588
									1.40376	0.453319	1.40384	-0.249211			1.40376	0.402363	1.40376	0.566163			1.40384	0.278306
									1.40548	0.419424	1.40552	-0.246443			1.40548	0.376978	1.40548	0.558385			1.40552	0.255005
									1.40716	0.385672	1.40724	-0.246351			1.40716	0.354814	1.40716	0.554915			1.40724	0.24269
									1.40876	0.349605	1.40884	-0.252152			1.40876	0.338851	1.40876	0.539205			1.40884	0.228593
									1.41048	0.307353	1.41052	-0.248723			1.41048	0.323616	1.41048	0.537068			1.41052	0.21119
									1.41216	0.283183	1.41224	-0.260988			1.41216	0.306145	1.41216	0.522307			1.41224	0.199611
									1.41376	0.255768	1.41384	-0.262631			1.41376	0.289481	1.41376	0.514551			1.41384	0.183835
									1.41548	0.232328	1.41552	-0.259642			1.41548	0.281746	1.41548	0.504222			1.41552	0.171434
									1.41716	0.202173	1.41724	-0.276957			1.41716	0.261296	1.41716	0.495207			1.41724	0.162952
									1.41876	0.179611	1.41884	-0.27382			1.41876	0.238558	1.41876	0.48025			1.41884	0.152738
									1.42048	0.157447	1.42052	-0.275575			1.42048	0.227699	1.42048	0.470554			1.42052	0.134302
									1.42216	0.138247	1.42224	-0.280352			1.42216	0.212766	1.42216	0.463416			1.42224	0.121479
									1.42376	0.114873	1.42384	-0.288592			1.42376	0.187364	1.42376	0.459425			1.42384	0.111339
									1.42548	0.0943101	1.42552	-0.29108			1.42548	0.179875	1.42548	0.455021			1.42552	0.0970412
									1.42716	0.077506	1.42724	-0.297282			1.42716	0.169633	1.42716	0.447866			1.42724	0.0904423
									1.42876	0.0656054	1.42884	-0.295419			1.42876	0.156222	1.42876	0.440984			1.42884	0.0714488
									1.43048	0.0531395	1.43052	-0.289101			1.43048	0.153579	1.43048	0.43174			1.43052	0.0746268
									1.43216	0.0339303	1.43224	-0.296084			1.43216	0.138852	1.43216	0.42167			1.43224	0.0615903
									1.43376	0.0236398	1.43384	-0.302701			1.43376	0.124651	1.43376	0.413369			1.43384	0.055189
									1.43548	0.010871	1.43552	-0.311953			1.43548	0.124343	1.43548	0.397718			1.43552	0.0515646
									1.43716	-0.00246908	1.43724	-0.311196			1.43716	0.124425	1.43716	0.393885			1.43724	0.0356573
									1.43876	-0.0111803	1.43884	-0.300678			1.43876	0.118189	1.43876	0.400007			1.43884	0.0234524
									1.44048	-0.0245083	1.44052	-0.308277			1.44048	0.109892	1.44048	0.394147			1.44052	0.0194583
									1.44216	-0.0336009	1.44224	-0.320331			1.44216	0.112539	1.44216	0.378975			1.44224	0.0206162
									1.44376	-0.0518772	1.44384	-0.323235			1.44376	0.104993	1.44376	0.376085			1.44384	0.0095894
									1.44548	-0.0589187	1.44552	-0.319904			1.44548	0.105119	1.44548	0.366285			1.44552	0.00383449
									1.44716	-0.0668381	1.44724	-0.318504			1.44716	0.108529	1.44716	0.364955			1.44724	-0.0093653
									1.44876	-0.0769814	1.44884	-0.322696			1.44876	0.108953	1.44876	0.362782			1.44884	-0.0141635
									1.45048	-0.0786609	1.45052	-0.318568			1.45048	0.110689	1.45048	0.362119			1.45052	-0.0225036
									1.45216	-0.084959	1.45224	-0.337436			1.45216	0.107087	1.45216	0.350188			1.45224	-0.0336612
									1.45376	-0.0941724	1.45384	-0.334916			1.45376	0.106228	1.45376	0.347718			1.45384	-0.0349368
									1.45548	-0.097854	1.45552	-0.335844			1.45548	0.116621	1.45548	0.352699			1.45552	-0.0318398
									1.45716	-0.103718	1.45724	-0.343319			1.45716	0.122415	1.45716	0.347262			1.45724	-0.0336633
									1.45876	-0.110722	1.45884	-0.353283			1.45876	0.115399	1.45876	0.341709			1.45884	-0.0440591
									1.46048	-0.111009	1.46052	-0.347906			1.46048	0.130147	1.46048	0.343882			1.46052	-0.046844
									1.46216	-0.115575	1.46224	-0.356333			1.46216	0.132611	1.46216	0.342741			1.46224	-0.0438575
									1.46376	-0.124849	1.46384	-0.358213			1.46376	0.142516	1.46376	0.348897			1.46384	-0.0476711
									1.46548	-0.133797	1.46552	-0.357836			1.46548	0.152235	1.46548	0.337994			1.46552	-0.0455402
									1.46716	-0.132781	1.46724	-0.358313			1.46716	0.158456	1.46716	0.340331			1.46724	-0.0332044
									1.46876	-0.135166	1.46884	-0.363454			1.46876	0.171717	1.46876	0.347474			1.46884	-0.0380363
									1.47048	-0.145875	1.47052	-0.35597			1.47048	0.176088	1.47048	0.352712			1.47052	-0.0423381
									1.47216	-0.143722	1.47224	-0.370773			1.47216	0.187385	1.47216	0.359131			1.47224	-0.0427077
									1.47376	-0.15004	1.47384	-0.377589			1.47376	0.197494	1.47376	0.371787			1.47384	-0.0450575
									1.47548	-0.145391	1.47552	-0.379222			1.47548	0.212502	1.47548	0.389819			1.47552	-0.0348343
									1.47716	-0.15209	1.47724	-0.379091			1.47716	0.222735	1.47716	0.40613			1.47724	-0.0404265
									1.47876	-0.155664	1.47884	-0.382159			1.47876	0.215119	1.47876	0.42138			1.47884	-0.0349211
									1.48048	-0.160313	1.48052	-0.381			1.48048	0.226627	1.48048	0.436218			1.48052	-0.0289705
									1.48216	-0.167403	1.48224	-0.38429			1.48216	0.244532	1.48216	0.457818			1.48224	-0.0281244
									1.48376	-0.159169	1.48384	-0.380689			1.48376	0.25244	1.48376	0.47998			1.48384	-0.0188346
									1.48548	-0.162606	1.48552	-0.385786			1.48548	0.264555	1.48548	0.505939			1.48552	-0.0150483
									1.48716	-0.169376	1.48724	-0.379474			1.48716	0.270388	1.48716	0.528269			1.48724	-0.0233557
									1.48876	-0.172209	1.48884	-0.389031			1.48876	0.274118	1.48876	0.559474			1.48884	-0.0269729
									1.49048	-0.179488	1.49052	-0.38829			1.49048	0.276294	1.49048	0.60465			1.49052	-0.0307181
									1.49216	-0.18507	1.49224	-0.380155			1.49216	0.275023	1.49216	0.637254			1.49224	-0.0350185
									1.49376	-0.172372	1.49384	-0.38139			1.49376	0.282218	1.49376	0.662645			1.49384	-0.0358607
									1.49548	-0.184038	1.49552	-0.377799			1.49548	0.288569	1.49548	0.688712			1.49552	-0.0337951
									1.49716	-0.196307	1.49724	-0.381364			1.49716	0.295588	1.49716	0.734481			1.49724	-0.0339665
									1.49876	-0.193562	1.49884	-0.385349			1.49876	0.310588	1.49876	0.767725			1.49884	-0.037448
									1.50048	-0.189711	1.50052	-0.373336			1.50048	0.31459	1.50048	0.79262			1.50052	-0.0394885
									1.50216	-0.194139	1.50224	-0.376299			1.50216	0.3166	1.50216	0.818051			1.50224	-0.0362838
									1.50376	-0.1967	1.50384	-0.375042			1.50376	0.316715	1.50376	0.849244			1.50384	-0.0393792
									1.50548	-0.202728	1.50552	-0.373609			1.50548	0.320977	1.50548	0.8617			1.50552	-0.0489427
									1.50716	-0.201348	1.50724	-0.372455			1.50716	0.325952	1.50716	0.87423			1.50724	-0.0487067
									1.50876	-0.201569	1.50884	-0.369309			1.50876	0.325991	1.50876	0.880375			1.50884	-0.0486135
									1.51048	-0.20575	1.51052	-0.365449			1.51048	0.337507	1.51048	0.879639			1.51052	-0.0552851
									1.51216	-0.200461	1.51224	-0.35879			1.51216	0.350349	1.51216	0.879401			1.51224	-0.058203
									1.51376	-0.197188	1.51384	-0.356508			1.51376	0.344609	1.51376	0.862864			1.51384	-0.06121
									1.51548	-0.208209	1.51552	-0.347529			1.51548	0.350628	1.51548	0.853153			1.51552	-0.0626199
									1.51716	-0.217953	1.51724	-0.333597			1.51716	0.36654	1.51716	0.837253			1.51724	-0.0720046
									1.51876	-0.213399	1.51884	-0.336577			1.51876	0.373157	1.51876	0.8095			1.51884	-0.0760347
									1.52048	-0.212599	1.52052	-0.333308			1.52048	0.384954	1.52048	0.78737			1.52052	-0.0763613
									1.52216	-0.217993	1.52224	-0.343042			1.52216	0.394797	1.52216	0.767952			1.52224	-0.0662663
									1.52376	-0.218081	1.52384	-0.331968			1.52376	0.405556	1.52376	0.742031			1.52384	-0.0723442
									1.52548	-0.221466	1.52552	-0.329229			1.52548	0.424262	1.52548	0.711339			1.52552	-0.0752225
									1.52716	-0.214382	1.52724	-0.329285			1.52716	0.437419	1.52716	0.675715			1.52724	-0.0700362
									1.52876	-0.224791	1.52884	-0.329921			1.52876	0.47055	1.52876	0.656111			1.52884	-0.0636755
									1.53048	-0.222447	1.53052	-0.333201			1.53048	0.503398	1.53048	0.632001			1.53052	-0.063886
									1.53216	-0.220289	1.53224	-0.326203			1.53216	0.527582	1.53216	0.613589			1.53224	-0.0524238
									1.53376	-0.225821	1.53384	-0.322457			1.53376	0.55563	1.53376	0.588611			1.53384	-0.046099
									1.53548	-0.214164	1.53552	-0.317114			1.53548	0.592628	1.53548	0.583397			1.53552	-0.0232679
									1.53716	-0.222126	1.53724	-0.313712			1.53716	0.640713	1.53716	0.582915			1.53724	-0.00470731
									1.53876	-0.219797	1.53884	-0.308896			1.53876	0.694407	1.53876	0.581702			1.53884	0.0219694
									1.54048	-0.216232	1.54052	-0.312778			1.54048	0.753635	1.54048	0.586771			1.54052	0.0605237
									1.54216	-0.211366	1.54224	-0.309363			1.54216	0.817734	1.54216	0.610352			1.54224	0.0990275
									1.54376	-0.209868	1.54384	-0.298551			1.54376	0.89744	1.54376	0.640588			1.54384	0.163378
									1.54548	-0.217237	1.54552	-0.299026			1.54548	0.981008	1.54548	0.673933			1.54552	0.233995
									1.54716	-0.213008	1.54724	-0.300761			1.54716	1.08868	1.54716	0.723589			1.54724	0.325706
									1.54876	-0.21466	1.54884	-0.297971			1.54876	1.20596	1.54876	0.788018			1.54884	0.438219
									1.55048	-0.216958	1.55052	-0.293767			1.55048	1.3383	1.55048	0.8462			1.55052	0.575692
									1.55216	-0.215449	1.55224	-0.290172			1.55216	1.47346	1.55216	0.931981			1.55224	0.735241
									1.55376	-0.206999	1.55384	-0.286762			1.55376	1.63749	1.55376	1.03286			1.55384	0.923504
									1.55548	-0.201081	1.55552	-0.278906			1.55548	1.80162	1.55548	1.14638			1.55552	1.1286
									1.55716	-0.20064	1.55724	-0.2717			1.55716	1.98016	1.55716	1.27114			1.55724	1.35346
									1.55868	-0.19379	1.55884	-0.266558			1.55876	2.15579	1.55876	1.39799			1.55884	1.61948
									1.56044	-0.193064	1.56052	-0.253728			1.56048	2.34906	1.56048	1.55311			1.56052	1.89707
									1.56208	-0.193447	1.56224	-0.237632			1.56216	2.57135	1.56216	1.72319			1.56224	2.19495
									1.56368	-0.197474	1.56384	-0.219985			1.56376	2.79531	1.56376	1.90494			1.56384	2.52343
									1.56544	-0.188317	1.56552	-0.197146			1.56548	3.0323	1.56548	2.10069			1.56552	2.87
									1.56708	-0.183309	1.56724	-0.168165			1.56716	3.29257	1.56716	2.30286			1.56724	3.21205
									1.56868	-0.183484	1.56884	-0.130569			1.56876	3.57156	1.56876	2.52218			1.56884	3.56429
									1.57044	-0.181376	1.57052	-0.0764093			1.57048	3.84118	1.57048	2.74016			1.57052	3.90383
									1.57208	-0.174164	1.57224	0.00659664			1.57216	4.11643	1.57216	2.96117			1.57224	4.2396
									1.57368	-0.173034	1.57384	0.119734			1.57376	4.38615	1.57376	3.1963			1.57384	4.57433
									1.57544	-0.173577	1.57552	0.290713			1.57548	4.65187	1.57548	3.43004			1.57552	4.89271
									1.57708	-0.170919	1.57724	0.50774			1.57716	4.90984	1.57716	3.66312			1.57724	5.18454
									1.57868	-0.16013	1.57884	0.770356			1.57876	5.16343	1.57876	3.9035			1.57884	5.43284
									1.58044	-0.152989	1.58052	1.08617			1.58048	5.39788	1.58048	4.11822			1.58052	5.65999
									1.58208	-0.151448	1.58224	1.44428			1.58216	5.6115	1.58216	4.34079			1.58224	5.90136
									1.58368	-0.15278	1.58384	1.87992			1.58376	5.81579	1.58376	4.53476			1.58384	6.11223
									1.58544	-0.152703	1.58552	2.36895			1.58548	5.99047	1.58548	4.71118			1.58552	6.29856
									1.58708	-0.143184	1.58724	2.89516			1.58716	6.14634	1.58716	4.8661			1.58724	6.46991
									1.58868	-0.140426	1.58884	3.47051			1.58876	6.28125	1.58876	5.01952			1.58884	6.62778
									1.59044	-0.12973	1.59052	4.07244			1.59048	6.39583	1.59048	5.17234			1.59052	6.74577
									1.59208	-0.132507	1.59224	4.69507			1.59216	6.48302	1.59216	5.31516			1.59224	6.85183
									1.59368	-0.128222	1.59384	5.31032			1.59376	6.54701	1.59376	5.4381			1.59384	6.93337
									1.59544	-0.129708	1.59552	5.91604			1.59548	6.57509	1.59548	5.54602			1.59552	6.98442
									1.59708	-0.122883	1.59724	6.50288			1.59716	6.59928	1.59716	5.65604			1.59724	7.0193
									1.59868	-0.122675	1.59884	7.07299			1.59876	6.59867	1.59876	5.73391			1.59884	7.02233
									1.60044	-0.129556	1.60052	7.60347			1.60048	6.56393	1.60048	5.8063			1.60052	7.00753
									1.60208	-0.124152	1.60224	8.10636			1.60216	6.50069	1.60216	5.86598			1.60224	6.97003
									1.60368	-0.129559	1.60384	8.55973			1.60376	6.41921	1.60376	5.90124			1.60384	6.89339
									1.60544	-0.126084	1.60552	8.98285			1.60548	6.33007	1.60548	5.92504			1.60552	6.80118
									1.60708	-0.133422	1.60724	9.35992			1.60716	6.21662	1.60716	5.93301			1.60724	6.6709
									1.60868	-0.142629	1.60884	9.68095			1.60876	6.0825	1.60876	5.93703			1.60884	6.52026
									1.61044	-0.13972	1.61052	9.95408			1.61048	5.94634	1.61048	5.91891			1.61052	6.33264
									1.61208	-0.137476	1.61224	10.1826			1.61216	5.80378	1.61216	5.89124			1.61224	6.12458
									1.61368	-0.14813	1.61384	10.3787			1.61376	5.63654	1.61376	5.85659			1.61384	5.88811
									1.61544	-0.155642	1.61552	10.5258			1.61548	5.46724	1.61548	5.79449			1.61552	5.62843
									1.61708	-0.154873	1.61724	10.6261			1.61716	5.28793	1.61716	5.73345			1.61724	5.34623
									1.61868	-0.164749	1.61884	10.6957			1.61876	5.10381	1.61876	5.6506			1.61884	5.05046
									1.62044	-0.176732	1.62052	10.7065			1.62048	4.89839	1.62048	5.54482			1.62052	4.74279
									1.62208	-0.18225	1.62224	10.6772			1.62216	4.70143	1.62216	5.42908			1.62224	4.43867
									1.62368	-0.191231	1.62384	10.62			1.62372	4.49885	1.62376	5.29125			1.62384	4.11725
									1.62544	-0.201451	1.62552	10.5211			1.62544	4.30756	1.62548	5.13709			1.62552	3.80131
									1.62708	-0.208812	1.62724	10.3936			1.62708	4.10863	1.62716	4.9684			1.62724	3.48698
									1.62868	-0.209637	1.62884	10.2219			1.62868	3.90199	1.62876	4.78398			1.62884	3.19086
									1.63044	-0.225262	1.63052	10.0329			1.63044	3.70082	1.63048	4.59139			1.63048	2.91618
									1.63208	-0.23241	1.63224	9.82844			1.63208	3.50855	1.63216	4.37295			1.63216	2.66948
									1.63368	-0.23294	1.63384	9.59688			1.63368	3.31222	1.63376	4.16023			1.63376	2.43196
									1.63544	-0.243787	1.63552	9.35833			1.63544	3.1241	1.63548	3.94845			1.63548	2.19968
									1.63708	-0.255036	1.63724	9.09283			1.63708	2.93196	1.63716	3.72304			1.63716	1.98034
									1.63868	-0.25694	1.63884	8.81136			1.63868	2.75621	1.63876	3.51869			1.63876	1.78092
									1.64044	-0.26014	1.64052	8.50431			1.64044	2.58358	1.64048	3.31744			1.64048	1.59366
									1.64208	-0.261618	1.64224	8.18893			1.64208	2.41951	1.64216	3.11146			1.64216	1.42543
									1.64368	-0.271633	1.64384	7.85912			1.64368	2.25954	1.64376	2.9121			1.64376	1.28189
									1.64544	-0.272547	1.64552	7.51427			1.64544	2.11043	1.64548	2.7204			1.64548	1.14096
									1.64708	-0.270813	1.64724	7.17197			1.64708	1.96129	1.64716	2.53896			1.64716	1.01384
									1.64868	-0.28299	1.64884	6.82337			1.64868	1.82918	1.64876	2.36497			1.64876	0.896638
									1.65044	-0.282864	1.65052	6.47207			1.65044	1.70297	1.65048	2.191			1.65048	0.797186
									1.65208	-0.276199	1.65224	6.13962			1.65208	1.581	1.65216	2.03661			1.65216	0.722189
									1.65368	-0.277495	1.65384	5.7949			1.65368	1.46559	1.65376	1.91833			1.65376	0.650189
									1.65544	-0.277231	1.65552	5.46253			1.65544	1.3522	1.65548	1.7934			1.65548	0.578153
									1.65708	-0.281583	1.65724	5.14768			1.65708	1.2651	1.65716	1.67764			1.65716	0.512294
									1.65868	-0.272711	1.65884	4.84614			1.65868	1.17849	1.65876	1.58485			1.65876	0.458234
									1.66044	-0.277243	1.66052	4.554			1.66044	1.10423	1.66048	1.50511			1.66048	0.414205
									1.66208	-0.279699	1.66224	4.27573			1.66208	1.03938	1.66216	1.43406			1.66216	0.378365
									1.66368	-0.284892	1.66384	4.00555			1.66368	0.976669	1.66376	1.36579			1.66376	0.34343
									1.66544	-0.281844	1.66552	3.75573			1.66544	0.921542	1.66548	1.30472			1.66548	0.304636
									1.66708	-0.285416	1.66724	3.51015			1.66708	0.878681	1.66716	1.25551			1.66716	0.275317
									1.66868	-0.28621	1.66884	3.27245			1.66868	0.840671	1.66876	1.21097			1.66876	0.25639
									1.67044	-0.295412	1.67052	3.05186			1.67044	0.80613	1.67048	1.18223			1.67048	0.240913
									1.67208	-0.294635	1.67224	2.84869			1.67208	0.771211	1.67216	1.1608			1.67216	0.222646
									1.67368	-0.29697	1.67384	2.65445			1.67368	0.737083	1.67376	1.13626			1.67376	0.203186
									1.67544	-0.299748	1.67552	2.473			1.67544	0.705266	1.67548	1.11855			1.67548	0.19227
									1.67708	-0.309717	1.67724	2.30325			1.67708	0.680518	1.67716	1.11528			1.67716	0.180222
									1.67868	-0.309115	1.67884	2.15935			1.67868	0.650146	1.67868	1.10658			1.67876	0.183778
									1.68044	-0.311804	1.68052	2.00178			1.68044	0.624722	1.68044	1.10991			1.68048	0.173682
									1.68208	-0.313201	1.68224	1.86205			1.68208	0.598651	1.68208	1.11886			1.68216	0.168834
									1.68368	-0.315131	1.68384	1.75542			1.68368	0.571124	1.68368	1.11384			1.68376	0.165133
									1.68544	-0.312207	1.68552	1.65254			1.68544	0.543984	1.68544	1.12353			1.68548	0.160876
									1.68708	-0.307178	1.68724	1.53344			1.68708	0.519916	1.68708	1.12847			1.68716	0.1608
									1.68868	-0.313203	1.68884	1.44733			1.68868	0.494243	1.68868	1.13388			1.68876	0.161643
									1.69044	-0.31659	1.69052	1.37004			1.69044	0.467835	1.69044	1.14569			1.69048	0.163657
									1.69208	-0.324801	1.69224	1.28593			1.69208	0.435075	1.69208	1.16102			1.69216	0.15831
									1.69368	-0.323602	1.69384	1.21601			1.69368	0.405402	1.69368	1.16399			1.69376	0.15352
									1.69544	-0.326738	1.69552	1.15102			1.69544	0.369101	1.69544	1.17379			1.69548	0.15544
									1.69708	-0.323877	1.69724	1.08882			1.69708	0.349463	1.69708	1.17095			1.69716	0.15828
									1.69868	-0.314001	1.69884	1.02592			1.69868	0.317305	1.69868	1.17644			1.69876	0.153644
									1.70044	-0.326691	1.70052	0.975046			1.70044	0.296165	1.70044	1.17821			1.70048	0.141772
									1.70208	-0.331401	1.70224	0.931606			1.70208	0.262504	1.70208	1.18711			1.70216	0.139778
									1.70368	-0.338448	1.70384	0.873801			1.70368	0.244461	1.70368	1.19005			1.70376	0.137787
									1.70544	-0.330578	1.70552	0.825717			1.70544	0.226811	1.70544	1.19471			1.70548	0.138321
									1.70708	-0.329172	1.70724	0.797839			1.70708	0.197645	1.70708	1.19242			1.70716	0.134005
									1.70868	-0.327342	1.70884	0.757414			1.70868	0.176588	1.70868	1.20438			1.70876	0.125699
									1.71044	-0.327487	1.71052	0.733437			1.71044	0.158676	1.71044	1.20495			1.71048	0.118626
									1.71208	-0.328065	1.7122	0.696545			1.71208	0.15534	1.71208	1.18651			1.71216	0.112915
									1.71368	-0.327461	1.71376	0.672668			1.71368	0.152408	1.71368	1.1845			1.71376	0.120677
									1.71544	-0.321001	1.71548	0.641528			1.71544	0.134017	1.71544	1.19235			1.71548	0.120161
									1.71708	-0.324445	1.71716	0.622853			1.71708	0.134928	1.71708	1.197			1.71716	0.113952
									1.71868	-0.326127	1.71876	0.596709			1.71868	0.154267	1.71868	1.18582			1.71876	0.115496
									1.72044	-0.323274	1.72048	0.585235			1.72044	0.149753	1.72044	1.18317			1.72048	0.104729
									1.72208	-0.324261	1.72216	0.562845			1.72208	0.154065	1.72208	1.17667			1.72216	0.101969
									1.72368	-0.327536	1.72376	0.541336			1.72368	0.161586	1.72368	1.18058			1.72376	0.0967895
									1.72544	-0.32051	1.72548	0.531868			1.72544	0.171398	1.72544	1.16247			1.72548	0.100711
									1.72708	-0.325435	1.72716	0.513568			1.72708	0.183776	1.72708	1.14289			1.72716	0.100254
									1.72868	-0.340771	1.72876	0.501779			1.72868	0.197826	1.72868	1.13271			1.72876	0.0856535
									1.73044	-0.331599	1.73048	0.484644			1.73044	0.211912	1.73044	1.11564			1.73048	0.097564
									1.73208	-0.32605	1.73216	0.47497			1.73208	0.240668	1.73208	1.10615			1.73216	0.0930226
									1.73368	-0.31742	1.73376	0.460552			1.73368	0.255975	1.73368	1.09551			1.73376	0.0836099
									1.73544	-0.318999	1.73548	0.455143			1.73544	0.264677	1.73544	1.06606			1.73548	0.0816215
									1.73708	-0.325239	1.73716	0.442083			1.73708	0.284895	1.73708	1.04203			1.73716	0.0805283
									1.73868	-0.323026	1.73876	0.432863			1.73868	0.29637	1.73868	1.02397			1.73876	0.0711298
									1.74044	-0.322327	1.74048	0.421434			1.74044	0.315346	1.74044	0.996407			1.74048	0.0664769
									1.74208	-0.326265	1.74216	0.418727			1.74208	0.324565	1.74208	0.967283			1.74216	0.0614329
									1.74368	-0.324937	1.74376	0.398708			1.74368	0.343108	1.74368	0.929372			1.74376	0.0649132
									1.74544	-0.3225	1.74548	0.389481			1.74544	0.356722	1.74544	0.894434			1.74548	0.0561818
									1.74708	-0.315921	1.74716	0.370505			1.74708	0.357047	1.74708	0.875842			1.74716	0.0568898
									1.74868	-0.314603	1.74876	0.360171			1.74868	0.362204	1.74868	0.855814			1.74876	0.0466882
									1.75044	-0.309684	1.75048	0.354733			1.75044	0.370105	1.75044	0.826406			1.75048	0.0437167
									1.75208	-0.30518	1.75216	0.338081			1.75208	0.372656	1.75208	0.791021			1.75216	0.0406964
									1.75368	-0.304704	1.75376	0.315877			1.75368	0.375009	1.75368	0.763908			1.75376	0.0352684
									1.75544	-0.294925	1.75548	0.302593			1.75544	0.374806	1.75544	0.730119			1.75548	0.0287131
									1.75708	-0.291646	1.75716	0.281187			1.75708	0.375145	1.75708	0.701388			1.75716	0.0295312
									1.75868	-0.297463	1.75876	0.259452			1.75868	0.367938	1.75868	0.675612			1.75876	0.0221848
									1.76044	-0.288388	1.76048	0.255149			1.76044	0.366166	1.76044	0.641692			1.76048	0.0113062
									1.76208	-0.286084	1.76216	0.235317			1.76208	0.357285	1.76208	0.621414			1.76216	0.00773842
									1.76368	-0.281712	1.76376	0.218893			1.76368	0.353026	1.76368	0.601935			1.76376	-0.00114015
									1.76544	-0.284455	1.76548	0.190772			1.76544	0.33573	1.76544	0.574732			1.76548	0.00375881
									1.76708	-0.27943	1.76716	0.171951			1.76708	0.327263	1.76708	0.554518			1.76716	-0.0052102
									1.76868	-0.282059	1.76876	0.150992			1.76868	0.313336	1.76868	0.528636			1.76876	-0.0113431
									1.77044	-0.276003	1.77048	0.129787			1.77044	0.304634	1.77044	0.503234			1.77048	-0.0141961
									1.77208	-0.272609	1.77216	0.101722			1.77208	0.291461	1.77208	0.478712			1.77216	-0.0242748
									1.77368	-0.267876	1.77376	0.0901392			1.77368	0.284527	1.77368	0.454052			1.77376	-0.0226013
									1.77544	-0.264668	1.77548	0.0749125			1.77544	0.267549	1.77544	0.436782			1.77548	-0.0277075
									1.77708	-0.268391	1.77716	0.043977			1.77708	0.24822	1.77708	0.402591			1.77716	-0.0339983
									1.77868	-0.259589	1.77876	0.0165241			1.77868	0.227968	1.77868	0.382109			1.77876	-0.0424575
									1.78044	-0.260048	1.78048	-0.00543122			1.78044	0.222653	1.78044	0.359929			1.78048	-0.0547631
									1.78208	-0.267858	1.78216	-0.0312042			1.78208	0.209819	1.78208	0.339087			1.78216	-0.0560336
									1.78368	-0.252065	1.78376	-0.0592196			1.78368	0.195499	1.78368	0.320935			1.78376	-0.0554347
									1.78544	-0.249122	1.78548	-0.0714881			1.78544	0.176164	1.78544	0.293616			1.78548	-0.0677879
									1.78708	-0.247869	1.78716	-0.0960992			1.78708	0.156386	1.78708	0.262122			1.78716	-0.0766123
									1.78868	-0.246702	1.78876	-0.117707			1.78868	0.139645	1.78868	0.247242			1.78876	-0.067992
									1.79044	-0.242987	1.79048	-0.13673			1.79044	0.119444	1.79044	0.234416			1.79048	-0.0736293
									1.79208	-0.240417	1.79216	-0.150543			1.79208	0.103797	1.79208	0.211191			1.79216	-0.0760171
									1.79368	-0.230488	1.79376	-0.163607			1.79368	0.0974933	1.79368	0.191153			1.79376	-0.0957187
									1.79544	-0.225995	1.79548	-0.184679			1.79544	0.0782094	1.79544	0.173172			1.79548	-0.103225
									1.79708	-0.225445	1.79716	-0.202698			1.79708	0.0607113	1.79708	0.166986			1.79716	-0.107296
									1.79868	-0.22354	1.79876	-0.220364			1.79868	0.0597022	1.79868	0.160603			1.79876	-0.106869

## Sheet: Fig. S4
	Fig. S4C

## Sheet: Fig. 5, Fig. S5
Survival (%) of haploid cells exposed to γ-ray (Fig, 5A)
		WT							rad52∆									rad52-F316A						rad52-F337A
	Biological replicate	1	2	3	4	Mean	SEM		1	2	3	4	5	6	Mean	SEM		1	2	3	Mean	SEM		1	2	3	Mean	SEM
	g-ray doses (Gray)
	0	100	100	100	100	100	0		100	100	100	100	100	100	100	0		100	100	100	100	0		100	100	100	100	0
	100	34.3	35.3	36.7	22.9	32.3	3.17175		1.7	1.9	1.4		1.1	1.1	1.44	0.16		6.3	4.2	6.1	5.53333	0.669162		3.6	4.7	3.4	3.9	0.404145
	200	32.6	25	28.4	27.5	28.375	1.58134				0.04	0.009		0.002	0.017	0.0116762		0.85	0.23	0.85	0.643333	0.206667		0.26	0.48	0.39	0.376667	0.0638575
	400	16.5	16.3	28.3	10.7	17.95	3.70259					0.007	0.003	0.0006	0.00353333	0.00186667		0.16	0.13	0.3	0.196667	0.0523874		0.13	0.11	0.15	0.13	0.011547
	600	11.4	9.4	18.2	9.7	12.175	2.05604					0.002	0.0008		0.0014	0.0006		0.14	0.11	0.17	0.14	0.0173205		0.13	0.02	0.055	0.0683333	0.0324465
		srs2∆						rad52-F316A srs2∆						rad52-F337A srs2∆
	Biological replicate	1	2	3	Mean	SEM		1	2	3	Mean	SEM		1	2	3	Mean	SEM
	g-ray doses (Gray)
	0	100	100	100	100	0		100	100	100	100	0		100	100	100	100	0
	100	36	34	23.5	31.1667	3.87657		26	30.8	29.8	28.8667	1.46211		32.7	33.1	36.9	34.2333	1.33832
	200	21	18	17	18.6667	1.20185			23.6	17.6	20.6	3		21.5	24.4	18.5	21.4667	1.70326
	400	8	5	5.3	6.1	0.953939			9.6	6.8	8.2	1.4		13.2	11.8	4.5	9.83333	2.69712
	600	1.5	1.5	1.3	1.43333	0.0666667			8.8	7.2	8	0.8		10.4	7.1	8.3	8.6	0.964365
Survival rates of cells suffering an HO-induced gene conversion (Fig. 5B)
		WT						rad52-F316A						rad52-F337A							rad52-Y376A
	Biological replicate	1	2	3	Mean	SD		1	2	3	Mean	SD		1	2	3	Mean	SD			1	2	3	4	Mean	SD
	survival rate (%)	89.5582	80.4734	84.4985	84.8434	4.6		31.4159	36.8932	32.6923	33.67	2.9		56.4246	47.3077	40.1274	52	4.2			68.6	56.6	55.9	51	58	7.48
Survival rates of cells suffering an HO-induced SSA (Suppl. Fig. 5A)
		WT							rad52-F316A						rad52-F337A							srs2∆						rad52-F316A srs2∆						rad52-F337A srs2∆
	Biological replicate	1	2	3	4	Mean	SD		1	2	3	Mean	SD		1	2	3	Mean	SD			1	2	3	Mean	SD		1	2	3	Mean	SD		1	2	3	Mean	SD
	survival rate (%)	64.4172	89.6552	74.5495	76.129	76.1877	10.4		50.2283	61.9926	55.1495	55.7901	5.9		47.16	53.85	55	52.3	4.23368			1.5	2.3	1.6	1.8	0.4		55.2	62.3	51	56.2	5.7		36.9811	46.0241	47.139	43.4	5.6
RPA, Rad52, Rad51 ChIP analysis at 0,6 kb from an HO-induced DSB site and at the ARG5,6 locus,4 hours after induction, in rad52-F316A, rad52-F337A, rad52-F316A srs2∆, rad52-F337A srs2∆ mutants (Fig. 5C, Suppl. Fig 5B)
		WT								rad52-F316A							rad52-F337A							srs2∆								rad52-F316A srs2∆							rad52-F337A srs2∆
ChIP RPA (Ip/Input)
	Biological Replicate	1	2	3	4	median	MAX	MIN		1	2	3	median	MAX	MIN		1	2	3	median	MAX	MIN		1	2	3	4	median	MAX	MIN		1	2	3	median	MAX	MIN		1	2	3	median	MAX	MIN
	ARG5,6	0.227176	0.582589	0.325112	0.379048	0.35208	0.582589	0.227176		0.424242	0.0868885	0.268145	0.268145	0.424242	0.0868885		0.346479	0.180902	0.551451	0.346479	0.551451	0.180902		3.39564	0.415179	0.323144		0.415179	3.39564	0.323144		0.278195	1.23138	0.453961	0.453961	1.23138	0.278195		0.278195	1.23138	0.453961	0.453961	1.23138	0.278195
	0.6kb	23.6387	10.8291	10.5121	30.2667	17.2339	30.2667	10.5121		3.7381	10.0101	8.82957	8.82957	10.0101	3.7381		3.66071	12.4622	9.79564	9.79564	12.4622	3.66071		21.8321	16.1939	14.6776		16.1939	21.8321	14.6776		5.88997	14.5007	8.31695	8.31695	14.5007	5.88997		5.88997	14.5007	8.31695	8.31695	14.5007	5.88997
ChIP Rad52-FLAG (Ip/Input)
	Biological Replicate	1	2	3	4	median	MAX	MIN		1	2	3	median	MAX	MIN		1	2	3	median	MAX	MIN		1	2	3	4	median	MAX	MIN		1	2	3	median	MAX	MIN		1	2	3	median	MAX	MIN
	ARG5,6	0.590234	0.635897	0.120809	0.298095	0.444164	0.635897	0.120809		0.69697	0.0771037	0.133468	0.133468	0.69697	0.0771037		0.692958	0.133952	0.30343	0.30343	0.692958	0.133952		0.330218	0.559633	0.263056	0.224107	0.296637	0.559633	0.224107		0.328321	0.140691	0.385439	0.328321	0.385439	0.140691		0.328321	0.140691	0.385439	0.328321	0.385439	0.140691
	0.6kb	35.1145	21.4088		31.0667	31.0667	35.1145	21.4088		16.4286	24.0927	20.4312	20.4312	24.0927	16.4286		18.058	34.663	22.2071	22.2071	34.663	18.058		29.6183	25.6809	14.9936	27.3869	26.5339	29.6183	14.9936		22.8155	30.643	27.027	27.027	30.643	22.8155		22.3368	31.8131	44.4444	31.8131	44.4444	22.3368
ChIP Rad51 (Ip/Input)
	Biological Replicate	1	2	3	4	median	MAX	MIN		1	2	3	median	MAX	MIN		1	2	3	median	MAX	MIN		1	2	3		median	MAX	MIN		1	2	3	median	MAX	MIN		1	2	3	median	MAX	MIN
	ARG5,6	0.18	0.088961	0.070437		0.088961	0.18	0.070437		0.0542088	0.190215	0.0564516	0.0564516	0.190215	0.0542088		0.0453521	0.0636605	0.102639	0.0636605	0.102639	0.0453521		0.148661	0.0810976	0.0783505		0.0810976	0.148661	0.0783505		0.0373434	0.0380319	0.075803	0.0380319	0.075803	0.0373434		0.0373434	0.0380319	0.075803	0.0380319	0.075803	0.0373434
	0.6kb	18.6667	19.4538	17.1837		18.6667	19.4538	17.1837		0.240476	0.677419	0.557495	0.557495	0.677419	0.240476		0.328125	0.914718	0.968665	0.914718	0.968665	0.328125		24.3467	25.7568	25.3156		25.3156	25.7568	24.3467		1.18447	2.02462	2.60442	2.02462	2.60442	1.18447		1.18447	2.02462	2.60442	2.02462	2.60442	1.18447

## Sheet: Fig. 6
Fig. 6A				Fig. 6B
Condition	Categorie			Filament Length (µm)	Filament Intensity bckg Removed	Spot1 Total Intensity bckg Removed	Condition
337	Foci			NaN	NaN	NaN	NaN
337	Foci			0	0	0.0360527968226015	337
337	Foci			0	0	0.0293938278361475	337
337	Nothing			0	0	0.0252897757698434	337
337	Foci			0	0	0	337
337	Foci			0	0	0.0518490620116052	337
337	Foci			0	0	0.0108591194550149	337
337	Foci			0	0	0.0571077399937462	337
337	Nothing			0	0	0.0791019908561225	337
337	Foci			0	0	0	337
337	Foci			0	0	0.0275889119802271	337
337	Foci			0	0	0.0209516193251092	337
337	Foci			0	0	0.00735983703298834	337
337	Foci			0	0	0.0405672540955361	337
337	Foci			0	0	0.0424906672294272	337
337	Foci			0	0	0.0340520714402783	337
337	Nothing			0	0	0.0512233385803694	337
337	Nothing			0	0	0	337
337	Foci			0	0	0	337
337	Foci			0	0	0.00895666010808202	337
337	Foci			0	0	0.0332905096660028	337
337	Nothing			0	0	0.0251004691428413	337
337	Nothing			0	0	0	337
337	Foci			0	0	0	337
337	Nothing			0	0	0.0149371599237157	337
337	Nothing			0	0	0	337
337	Foci			0	0	0	337
337	Foci			0	0	0.0260195455914925	337
337	Foci			0	0	0.0361091552840754	337
337	Foci			0	0	0.0555058591080075	337
337	Foci			0	0	0.0783534348806488	337
337	Foci			0	0	0.055547766681924	337
337	Foci			0	0	0.0329913762935645	337
337	Foci			0	0	0.0518916921298995	337
337	Foci			0	0	0.031086749313498	337
337	Foci			0	0	0.0216597128154223	337
337	Foci			0	0	0.0228620266601987	337
337	Foci			0	0	0.0145917837110936	337
337	Foci			0	0	0.093477011253855	337
337	Foci			0	0	0.0529256531346321	337
337	Foci			0	0	0.0481322937318396	337
337	Foci			0	0	0.0027232697601937	337
337	Foci			0	0	0.0256517705031565	337
337	Nothing			0	0	0.0768057448232503	337
337	Foci			0	0	0	337
337	Foci			0	0	0.0225260435244889	337
337	Foci			0	0	0.0107673563190254	337
337	Nothing			0	0	0.014556379036578	337
337	Foci			0	0	0	337
337	Nothing			0	0	0.0476200097679295	337
337	Foci			0	0	0	337
337	Foci			0	0	0.040060027942271	337
337	Nothing			0	0	0.0488656762753781	337
337	Foci			0	0	0	337
337	Foci			0	0	0.0173063829387529	337
337	Foci			0	0	0.0303750431012956	337
337	Foci			0	0	0.0138056554279706	337
337	Foci			0	0	0.0617276887458499	337
337	Foci			0	0	0.0284740288431184	337
337	Foci			0	0	0.0444740515466815	337
337	Foci			0	0	0.056239241651546	337
337	Complex			0	0	0.0746670134647538	337
337	Foci			1.868	0.135058717655921	0	337
337	Nothing			0	0	0.0437204377605627	337
337	Nothing			0	0	0	337
337	Foci			0	0	0	337
337	Foci			0	0	0.0165455437088553	337
337	Foci			0	0	0.0653440233570914	337
337	Foci			0	0	0.00682370910460847	337
337	Foci			0	0	0.0366792427982152	337
337	Foci			0	0	0.0251402090836242	337
337	Foci			0	0	0.024031826007971	337
337	Foci			0	0	0.044917693794694	337
337	Foci			0	0	0.053868573547753	337
337	Foci			0	0	0.0415318508399931	337
337	Nothing			0	0	0.012152473891403	337
337	Nothing			0	0	0	337
337	Foci			0	0	0	337
337	Foci			0	0	0.0436286746245731	337
337	Foci			0	0	0.0255072616275824	337
337	Foci			0	0	0.0514661134913338	337
337	Nothing			0	0	0.0210115905084725	337
337	Foci			0	0	0	337
337	Foci			0	0	0.0320426755254206	337
337	Foci			0	0	0.0379140711399958	337
337	Foci			0	0	0.0327890638677607	337
337	Nothing			0	0	0.0364494736860524	337
337	Foci			0	0	0	337
337	Foci			0	0	0.0503302737293215	337
337	Foci			0	0	0.0214769090878211	337
337	Foci			0	0	0.0306980204382037	337
337	Foci			0	0	0.0224906388499733	337
337	Foci			0	0	0.0365101674137935	337
337	Foci			0	0	0.0325860288975791	337
337	Foci			0	0	0.133745131976953	337
376	Foci			0	0	0.0423924011940368	337
376	Foci			0	0	0.0417739032065797	376
376	Nothing			0	0	0.00832660141057899	376
376	Foci			0	0	0	376
376	Foci			0	0	0.0387124826775426	376
376	Foci			0	0	0.0392565585940791	376
376	Foci			0	0	0.0779271336977052	376
376	Nothing			0	0	0.0653021157831749	376
376	Nothing			0	0	0	376
376	Foci			0	0	0	376
376	Foci			0	0	0.0409639309589869	376
376	Foci			0	0	0.0430918241518154	376
376	Nothing			0	0	0.0135643256057618	376
376	Foci			0	0	0	376
376	Foci			0	0	0.0283511962988805	376
376	Foci			0	0	0.0277933920391645	376
376	Foci			0	0	0.00708816034690905	376
376	Nothing			0	0	0.0356958598999335	376
376	Foci			0	0	0	376
376	Foci			0	0	0.0446091673453433	376
376	Nothing			0	0	0.131054376713763	376
376	Foci			0	0	0	376
376	Nothing			0	0	0.0174978571988885	376
376	Nothing			0	0	0	376
376	Foci			0	0	0	376
376	Foci			0	0	0.0552536911201307	376
376	Foci			0	0	0.0566633752013559	376
376	Foci			0	0	0.0341741814401384	376
376	Foci			0	0	0.0103858528875098	376
376	Foci			0	0	0.0158858606918596	376
376	Foci			0	0	0.00576518159102827	376
376	Foci			0	0	0.0901569198375403	376
376	Nothing			0	0	0.00619148277397183	376
376	Nothing			0	0	0	376
376	Foci			0	0	0	376
376	Foci			0	0	0.0880355295441127	376
376	Foci			0	0	0.0166503126436465	376
376	Foci			0	0	0.0424704359868468	376
376	Foci			0	0	0.0145477085040435	376
376	Foci			0	0	0.0312254778340491	376
376	Foci			0	0	0.0565499357340303	376
376	Foci			0	0	0.0222876038797917	376
376	Foci			0	0	0.0486344620744596	376
376	Foci			0	0	0.0952017246838318	376
376	Foci			0	0	0.0771749650003421	376
376	Foci			0	0	0.0329053935125979	376
376	Foci			0	0	0.0456322901844079	376
376	Nothing			0	0	0.0136886032387556	376
376	Foci			0	0	0	376
376	Foci			0	0	0.0510333094089894	376
376	Foci			0	0	0.201446095094658	376
376	Foci			0	0	0.0596893910558773	376
376	Foci			0	0	0.00929914614319261	376
376	Nothing			0	0	0.00624639614668998	376
376	Foci			0	0	0	376
376	Foci			0	0	0.0327551042820008	376
376	Nothing			0	0	0.0201358667224935	376
376	Foci			0	0	0	376
376	Foci			0	0	0.0334906544586729	376
376	Nothing			0	0	0.0339863199018921	376
376	Foci			0	0	0	376
376	Foci			0	0	0.0606149704039294	376
376	Foci			0	0	0.0275022066548827	376
376	Foci			0	0	0.0598281195764285	376
376	Nothing			0	0	0.0227420842934722	376
376	Foci			0	0	0	376
376	Foci			0	0	0.0176250250093937	376
376	Foci			0	0	0.0501763717768351	376
376	Foci			0	0	0.0126531971452672	376
376	Foci			0	0	0.00823050300832222	376
376	Foci			0	0	0.0397912414337032	376
376	Nothing			0	0	0.0507825865098684	376
376	Foci			0	0	0	376
376	Foci			0	0	0.0188721366055981	376
376	Foci			0	0	0.0565716120653664	376
376	Foci			0	0	0.0343786614990757	376
376	Foci			0	0	0.0177904876719261	376
376	Foci			0	0	0.0257767706805281	376
376	Foci			0	0	0.0164956881467822	376
376	Nothing			0	0	0.00885261371766867	376
376	Foci			0	0	0	376
376	Foci			0	0	0.0352406569418751	376
376	Nothing			0	0	0.034036898008343	376
376	Foci			0	0	0	376
376	Foci			0	0	0.021700175300583	376
376	Foci			0	0	0.0412153764024858	376
376	Simple			0	0	0.0163995897445255	376
376	Foci			1.153	0.210946108574898	0	376
376	Foci			0	0	0.0757746739960291	376
376	Foci			0	0	0.006541916797239	376
376	Foci			0	0	0.0239761900908749	376
376	Foci			0	0	0.106468359167966	376
376	Foci			0	0	0.00624567360231211	376
376	Foci			0	0	0.043417691666235	376
376	Foci			0	0	0.0318056809694791	376
376	Foci			0	0	0.0360629124438917	376
376	Foci			0	0	0.0131011746595469	376
376	Foci			0	0	0.0614603473260378	376
376	Foci			0	0	0.032034727537264	376
376	Foci			0	0	0.0232420850029586	376
NaN	Foci			0	0	0.0791034359448783	376
NaN	Simple			0	0	0.897610524989282	NaN
NaN	Foci			1.458	0.803735216916059	0.129983115298622	NaN
NaN	Foci			0	0	0.661505039152088	NaN
NaN	Simple			0	0	0.0495108068503894	NaN
NaN	Simple			1.74	0.773005636678499	0	NaN
NaN	Simple			1.491	1.48044358194875	0	NaN
NaN	Foci			2.643	1.32637880945513	0	NaN
NaN	Simple			0	0	0.0945740078674945	NaN
NaN	Simple			1.377	0.333406771473086	0	NaN
NaN	Simple			1.14	1.52841313925296	0	NaN
NaN	Simple			1.501	1.38973664258548	0	NaN
NaN	Simple			2.823	1.77425418472357	0	NaN
NaN	Foci			1.573	1.72640132202786	0	NaN
NaN	Simple			0	0	0.332442389614185	NaN
NaN	Foci			0.723	0.44969918723143	0	NaN
NaN	Simple			0	0	0.47863651442528	NaN
NaN	Nothing			1.457	0.561869861346255	0	NaN
NaN	Simple			0	0	0	NaN
NaN	Simple			0.995	1.00342170990519	0	NaN
NaN	Foci			3.99	1.05823514912283	0	NaN
NaN	Foci			0	0	0.306133993789118	NaN
NaN	Simple			0	0	0.0792782070141152	NaN
NaN	Simple			1.779	0.474125790753438	0	NaN
NaN	Foci			2.782	1.34074252129724	0	NaN
NaN	Foci			0	0	0.564101737474806	NaN
NaN	Complex			0	0	0.0512384741988302	NaN
NaN	Simple			1.993	1.14675938555736	0	NaN
NaN	Nothing			0.26	0.545919396399924	0.334446747952584	NaN
NaN	Simple			0	0	0	NaN
NaN	Simple			1.834	0.77102329619076	0	NaN
NaN	Foci			0.861	0.561132263349151	0	NaN
NaN	Foci			0	0	0.0581902435804918	NaN
NaN	Simple			0	0	0.644309831715121	NaN
NaN	Simple			1.221	0.581051812841093	0	NaN
NaN	Foci			0.72	1.25942692916874	0	NaN
NaN	Simple			0	0	0.0869206029781399	NaN
NaN	Simple			2.139	0.94030460527539	0	NaN
NaN	Simple			0.851	0.767829239988375	0	NaN
NaN	Simple			4.375	0.677661004037911	0	NaN
NaN	Complex			1.294	1.72933409973575	0	NaN
NaN	Foci			5.101	1.2395154528887	0	NaN
NaN	Simple			0	0	0.263636606302237	NaN
NaN	Foci			2.951	1.26072011093082	0	NaN
NaN	Foci			0	0	0.370283735614868	NaN
NaN	Simple			0	0	0.936080847590481	NaN
NaN	Nothing			2.138	1.74919199924585	0	NaN
NaN	Simple			0	0	0	NaN
NaN	Complex			1.345	0.852639798944948	0	NaN
NaN	Foci			4.384	1.34881866891926	0	NaN
NaN	Simple			0	0	0.130148249178571	NaN
NaN	Foci			1.904	0.985574774088697	0	NaN
NaN	Simple			0	0	0.142095868874947	NaN
NaN	Simple			2.726	1.53716156524846	0	NaN
NaN	Simple			1.947	0.929906308337111	0	NaN
NaN	Simple			1.722	0.651488384958579	0	NaN
NaN	Simple			2.179	1.99881864717324	0	NaN
NaN	Foci			1.452	0.769734517998805	0	NaN
NaN	Simple			0	0	0.828541995326127	NaN
NaN	Simple			2.01	1.35976741212404	0	NaN
NaN	Simple			2.95	0.640996879119173	0	NaN
NaN	Simple			0.811	0.984294069108651	0	NaN
NaN	Foci			2.772	0.963476925238143	0	NaN
NaN	Complex			0	0	0.203626220400534	NaN
NaN	Simple			8.286	1.19382474312779	0	NaN
NaN	Simple			1.014	0.460494539409941	0	NaN
NaN	Simple			4.612	0.866624069827357	0	NaN
NaN	Simple			1.868	0.46340676712388	0.0913902266620841	NaN
NaN	Simple			1.462	1.04809959853575	0	NaN
NaN	Simple			2.527	0.85148973321215	0	NaN
NaN	Foci			0.994	0.45170648128325	0	NaN
NaN	Simple			0	0	0.0426698606503823	NaN
NaN	Simple			2.789	0.517934708211288	0	NaN
NaN	Simple			1.128	0.278312237695365	0	NaN
NaN	Simple			2.49	0.785422970522284	0	NaN
NaN	Simple			2.041	1.07130641313121	0	NaN
NaN	Simple			1.892	1.23040813592745	0	NaN
NaN	Simple			1.02	0.983590965744247	0	NaN
2	Simple			3.985	1.52096156466132	0	NaN
2	Simple			1.76	2.42300061334664	0	2
2	Simple			4.611	1.84508634422458	0	2
2	Foci			4.517	1.71443755590767	0	2
2	Simple			0	0	0.112779834649747	2
2	Simple			2.632	2.0284047670332	0	2
2	Simple			4.669	1.41478194771103	0	2
2	Complex			5.823	1.53762467404067	0	2
2	Complex			2.36	0.448381785833617	0	2
2	Foci			4.132	0.483619154029598	0	2
2	Simple			0	0	0.0835628807525169	2
2	Simple			3.542	2.03701594842626	0	2
2	Simple			1.455	1.46580684875846	0	2
2	Simple			1.701	1.59077943517526	0	2
2	Simple			1.552	2.09103454323507	0	2
2	Complex			0.955	1.21480555302154	0	2
2	Complex			5.66	2.76603579091327	0	2
2	Foci			1.549	0.735732351224839	0	2
2	Simple			0	0	0.840276041871102	2
2	Simple			3.925	1.18979547645705	0	2
2	Simple			0.964	1.2803548962209	0	2
2	Complex			2.553	1.87381303398045	0	2
2	Simple			4.487	2.01013288669897	0	2
2	Simple			3.062	1.5587207106862	0	2
2	Simple			2.129	1.34260963503319	0	2
2	Complex			4.421	1.23841456035571	0	2
2	Simple			6.956	2.04395524102588	0	2
2	Simple			0.837	1.25735211370823	0	2
2	Complex			4.47	1.43520717383979	0	2
2	Simple			2.873	0.374404743330032	0	2
2	Simple			1.728	2.40240511583945	0	2
2	Simple			1.794	1.82145678689645	0	2
2	Complex			2.722	1.65882046514096	0	2
2	Simple			2.657	0.982451908936779	0	2
2	Nothing			0.604	0.751159525253822	0	2
2	Foci			0	0	0	2
2	Complex			0	0	0.00743616209617767	2
2	Simple			4.539	2.01609532065765	0	2
2	Simple			2.219	2.71670920008007	0	2
2	Foci			0.836	1.78962337841248	0	2
2	Simple			0	0	1.25236286874871	2
2	Foci			3.784	2.24845630402596	0	2
2	Simple			0	0	0.221725627571264	2
2	Simple			1.071	0.580999703927865	0.191215491911946	2
2	Complex			1.398	1.20221354422919	0	2
2	Simple			13.353	1.41119890948032	0	2
2	Complex			1.045	0.219629528188448	0.210180934541963	2
2	Complex			3.559	2.0766157867663	0.126059534311042	2
2	Simple			2.745	0.465388373683265	0	2
2	Simple			1.207	2.048553302172	0	2
2	Complex			1.868	0.287275704698979	0	2
2	Complex			5.191	1.20648060368706	0	2
2	Simple			4.282	1.95813846629415	0	2
2	Complex			0.498	0.752232528509311	0	2
2	Simple			3.262	1.37624336977279	0	2
2	Simple			4.657	1.23436327583431	0	2
2	Simple			3.101	1.1073995417895	0	2
2	Simple			2.786	1.53485556235602	0	2
2	Complex			3.554	0.882770493644561	0.110067969376812	2
2	Simple			3.239	0.528584742575445	0	2
2	Complex			3.558	1.78958301235294	0	2
2	Foci			4.205	1.08749320300795	0.0931700029237531	2
2	Simple			0	0	0.344246893281272	2
2	Simple			2.061	2.38106247926652	0	2
2	Foci			1.968	1.76427569480454	0	2
2	Complex			0	0	1.16874127372777	2
2	Simple			2.541	1.61885880012173	0	2
2	Simple			2.313	0.822296998950646	0	2
2	Simple			4.382	2.24404686246715	0	2
2	Simple			3.543	1.69287767654157	0	2
2	Foci			8.076	1.69149495552014	0	2
2	Simple			0	0	0.272796032176724	2
2	Simple			1.073	0.665471187984277	0	2
2	Simple			1.178	0.254228378715295	0	2
2	Nothing			1.454	2.22027051946797	0	2
2	Simple			0	0	0	2
2	Simple			1.924	1.03195978007375	0	2
2	Simple			1.137	0.450780263698827	0	2
2	Simple			1.787	1.40124537312537	0	2
2	Simple			2.127	1.63420524203163	0	2
2	Complex			1.793	0.892999987061115	0	2
2	Simple			3.437	2.75785542546479	0	2
2	Complex			1.028	2.33991185031167	0	2
2	Simple			1.698	0.747595569160352	0	2
2	Foci			1.397	0.615757082979462	0	2
2	Simple			0	0	0.0273542437314092	2
337	Foci			3.081	1.61665995076917	0	2
337	Foci			0	0	0.0489141230975082	337
337	Foci			0	0	0.00831614219421527	337
337	Nothing			0	0	0.0198175334505517	337
337	Foci			0	0	0	337
337	Nothing			0	0	0.0345819701746739	337
337	Foci			0	0	0	337
337	Foci			0	0	0.0139930780226731	337
337	Foci			0	0	0.076435702493932	337
337	Foci			0	0	0.0500223549140526	337
337	Nothing			0	0	0.0578709847459243	337
337	Foci			0	0	0	337
337	Foci			0	0	0.0186682016461089	337
337	Foci			0	0	0.0517397472655189	337
337	Foci			0	0	0.0402089988749694	337
337	Nothing			0	0	0.019069660456473	337
337	Foci			0	0	0	337
337	Foci			0	0	0.0224486666044005	337
337	Foci			0	0	0.0386215118423961	337
337	Nothing			0	0	0.0341731720807565	337
337	Foci			0	0	0	337
337	Foci			0	0	0.0757414062697923	337
337	Foci			0	0	0.0325519243438381	337
337	Foci			0	0	0.0244772445785256	337
337	Foci			0	0	0.0445619279504165	337
337	Foci			0	0	0.0130998872142396	337
337	Foci			0	0	0.029252182458286	337
337	Foci			0	0	0.0147659045808329	337
337	Foci			0	0	0.0408504522575256	337
337	Foci			0	0	0.0557455282288961	337
337	Foci			0	0	0.013504281738025	337
337	Foci			0	0	0.0297483180264873	337
337	Nothing			0	0	0.0159864274357424	337
337	Nothing			0	0	0	337
337	Foci			0	0	0	337
337	Foci			0	0	0.0409950361435251	337
337	Nothing			0	0	0.0176612519425996	337
337	Foci			0	0	0	337
337	Foci			0	0	0.0500869406093215	337
337	Nothing			0	0	0.0329783367182834	337
337	Foci			0	0	0	337
337	Foci			0	0	0.0325577957706808	337
337	Foci			0	0	0.023642034110163	337
337	Foci			0	0	0.074402720949675	337
337	Nothing			0	0	0.0651632968844578	337
337	Foci			0	0	0	337
337	Foci			0	0	0.041871346599786	337
337	Nothing			0	0	0.0102727951895182	337
337	Foci			0	0	0	337
337	Foci			0	0	0.0107593896891003	337
337	Foci			0	0	0.0254783228551922	337
337	Foci			0	0	0.0267707706889239	337
337	Foci			0	0	0.0292697967388138	337
337	Foci			0	0	0.0231627788941342	337
337	Foci			0	0	0.0507540814843141	337
337	Foci			0	0	0.0100665613216712	337
337	Nothing			0	0	0.0606973428422903	337
337	Foci			0	0	0	337
337	Foci			0	0	0.035059757533992	337
337	Foci			0	0	0.0479680894474911	337
337	Nothing			0	0	0.0225257290817099	337
337	Foci			0	0	0	337
337	Nothing			0	0	0.00885337775031496	337
337	Foci			0	0	0	337
337	Foci			0	0	0.0201764244163068	337
337	Foci			0	0	0.0327243975073401	337
337	Foci			0	0	0.012298437450222	337
337	Foci			0	0	0.0345005041272325	337
337	Foci			0	0	0.0193742407239339	337
337	Foci			0	0	0.0317071728068563	337
337	Foci			0	0	0.0391235188374401	337
337	Foci			0	0	0.0200751423032716	337
337	Nothing			0	0	0.0184876552706983	337
337	Foci			0	0	0	337
337	Foci			0	0	0.0298635447782737	337
337	Foci			0	0	0.0506836243622027	337
337	Foci			0	0	0.0167174200776485	337
337	Foci			0	0	0.0271619545023134	337
337	Foci			0	0	0.0622951048718382	337
337	Foci			0	0	0.0194703853384818	337
337	Foci			0	0	0.072327171560809	337
337	Foci			0	0	0.0562101048778183	337
337	Foci			0	0	0.0308374677057932	337
337	Foci			0	0	0.0556956211007338	337
337	Foci			0	0	0.0158014774901999	337
337	Foci			0	0	0.0595891110257459	337
337	Foci			0	0	0.0463116131495171	337
337	Nothing			0	0	0.0145816885636457	337
337	Foci			0	0	0	337
337	Nothing			0	0	0.00752496742717229	337
337	Nothing			0	0	0	337
337	Foci			0	0	0	337
337	Foci			0	0	0.0317651531469271	337
337	Foci			0	0	0.0234629555914631	337
337	Simple			0	0	0.476100791957624	337
337	Foci			0.744	0.451360801027891	0	337
337	Foci			0	0	0.0492913622721465	337
337	Foci			0	0	0.321131819730234	337
337	Foci			0	0	0.535394129856173	337
337	Foci			0	0	0.183544472742064	337
337	Foci			0	0	0.470446607908181	337
337	Foci			0	0	0.212583815977305	337
337	Foci			0	0	0.206049651829825	337
337	Foci			0	0	0.502665328778701	337
337	Foci			0	0	0.0551473766193042	337
337	Simple			0	0	0.275069742221528	337
337	Foci			1.41	1.33686150815427	0	337
337	Simple			0	0	0.492281710407528	337
337	Foci			0.872	1.30547726382376	0	337
337	Foci			0	0	0.110630158496993	337
337	Foci			0	0	0.451410708156053	337
337	Foci			0	0	0.29412545803925	337
337	Foci			0	0	0.541399865587817	337
337	Simple			0	0	0.489134625619884	337
337	Simple			1.32	1.22806176697546	0	337
337	Foci			0.871	0.956230850585996	0	337
337	Foci			0	0	0.0266041689522645	337
337	Foci			0	0	0.0997548081277509	337
337	Foci			0	0	0.0495599800501964	337
337	Foci			0	0	0.0156062525476828	337
337	Simple			0	0	0.0223877505509084	337
337	Simple			1.737	0.963366835984844	0	337
337	Foci			0.788	0.404415807707726	0	337
337	Foci			0	0	0.484625369804752	337
337	Foci			0	0	0.24901748739247	337
337	Foci			0	0	0.275049192227579	337
337	Simple			0	0	0.0510329742593385	337
337	Simple			0.735	0.996040592435667	0	337
337	Foci			0.903	0.633349345656661	0	337
337	Foci			0	0	0.160363345639047	337
337	Foci			0	0	0.0881462633315367	337
337	Simple			0	0	0.190717154558679	337
337	Foci			0.471	0.485466451699957	0	337
337	Foci			0	0	0.637244303438384	337
337	Foci			0	0	0.981028087927444	337
337	Simple			0	0	0.0683859762927006	337
337	Foci			1.837	0.994061921589704	0	337
337	Simple			0	0	0.200652342704747	337
337	Simple			1.631	0.463318695721241	0	337
337	Foci			1.256	0.602902327835902	0.320432386007607	337
337	Foci			0	0	0.415517208010409	337
337	Foci			0	0	0.00806293691162731	337
337	Foci			0	0	0.0949681273943054	337
337	Foci			0	0	0.122086046195299	337
337	Simple			0	0	0.011341394874875	337
337	Foci			0.8	0.595288555077735	0	337
337	Foci			0	0	0.0155592811329418	337
337	Foci			0	0	0.381815951862128	337
337	Foci			0	0	0.0352270931990067	337
337	Foci			0	0	0.50293247870004	337
337	Foci			0	0	0.207346503233688	337
337	Foci			0	0	0.302499580573536	337
337	Simple			0	0	0.887075717376912	337
337	Foci			2.332	0.659992412811758	0	337
337	Simple			0	0	0.160846270496852	337
337	Foci			2.462	1.4712606703669	0	337
337	Foci			0	0	0.299152867273243	337
337	Foci			0	0	0.235197616461654	337
337	Simple			0	0	0.0406735755238916	337
337	Foci			0.872	0.768520600499093	0	337
337	Foci			0	0	0.314235094975222	337
337	Foci			0	0	0.486333221087599	337
337	Foci			0	0	0.101014229185493	337
337	Foci			0	0	0.546902126467707	337
337	Simple			0	0	0.404137648861057	337
337	Foci			0.815	0.789313524733875	0	337
337	Simple			0	0	0.318684168665217	337
337	Simple			1.657	1.1360748565605	0	337
337	Foci			1.34	0.702384848543826	0	337
337	Foci			0	0	0.263112581456534	337
337	Foci			0	0	0.281867386648571	337
337	Foci			0	0	0.415999398939859	337
337	Simple			0	0	0.61416005487827	337
337	Simple			2.267	0.942151169017394	0	337
337	Foci			0.394	0.522826340699546	0	337
337	Foci			0	0	0.521777557079783	337
337	Foci			0	0	0.52873152824651	337
337	Foci			0	0	0.468513440620249	337
337	Foci			0	0	0.13830512891968	337
337	Foci			0	0	0.00778697985002419	337
337	Foci			0	0	0.0604529446999663	337
337	Foci			0	0	0.255706510422924	337
337	Foci			0	0	0.0228589325550286	337
337	Simple			0	0	0.625777406814748	337
337	Simple			1.296	1.09942247449545	0	337
337	Foci			1.677	1.01302149279288	0	337
337	Simple			0	0	0.0335941026084031	337
337	Foci			1.085	0.574868466447459	0	337
337	Foci			0	0	0.108272046691326	337
337	Simple			0	0	0.0331258563177042	337
337	Foci			1.203	0.40211567624213	0	337
337	Simple			0	0	0.536017235029846	337
337	Foci			0.341	0.913612364920486	0	337
337	Simple			0	0	0.470423856129166	337
337	Simple			1.221	0.876967322138987	0	337
337	Foci			1.23	0.821491879544851	0	337
337	Foci			0	0	0.0765281774667033	337
337	Simple			0	0	0.6340091472481	337
337	Foci			2.056	1.52817314468076	0	337
337	Foci			0	0	0.523023033498773	337
337	Simple			0	0	0.420261320899246	337
337	Foci			0.815	1.02346382543248	0	337
337	Foci			0	0	0.804784000535822	337
337	Simple			0	0	0.671206104152806	337
337	Foci			2.129	1.24249813772475	0	337
337	Foci			0	0	0.440321050707056	337
337	Foci			0	0	0.136579663356305	337
337	Simple			0	0	0.345319162608405	337
337	Simple			1.281	0.35660404499992	0	337
337	Simple			0.918	0.705672113647338	0	337
337	Foci			1.411	0.619470026529064	0	337
337	Complex			0	0	0.0140950940640636	337
337	Foci			1.121	0.217564987724912	0	337
337	Foci			0	0	0.364264055244473	337
337	Foci			0	0	0.303769276628253	337
337	Simple			0	0	0.163255757287392	337
337	Foci			0.46	0.744417659381784	0	337
337	Foci			0	0	0.372527354597104	337
337	Foci			0	0	0.696095816467025	337
337	Foci			0	0	0.0982612639246596	337
337	Foci			0	0	0.496857019774639	337
337	Simple			0	0	0.366997938368067	337
337	Foci			0.716	0.500535468691541	0.457575706340804	337
337	Complex			0	0	0.0242423875048208	337
337	Foci			1.517	0.653852368191088	0	337
337	Foci			0	0	0.968554241600299	337
337	Foci			0	0	0.165221951351314	337
337	Foci			0	0	0.018072251821583	337
337	Simple			0	0	0.0315369014284203	337
337	Foci			0.854	0.599987164408541	0	337
337	Simple			0	0	0.564259532071201	337
337	Simple			1.828	1.08569728032247	0	337
337	Foci			0.735	1.09815571415415	0	337
337	Simple			0	0	0.0757091134221579	337
337	Simple			3.154	0.849369414193609	0	337
337	Simple			0.928	0.625088248089095	0	337
337	Simple			3.323	1.26582384871377	0	337
337	Foci			1.754	0.719507397073616	0	337
337	Simple			0	0	0.207951260198478	337
337	Simple			1.191	0.585122179499739	0	337
337	Foci			1.892	0.67055510970163	0	337
337	Foci			0	0	0.393895678662463	337
337	Foci			0	0	0.258113795428398	337
337	Simple			0	0	0.25874497381398	337
337	Simple			0.561	0.582173255368034	0	337
337	Simple			1.272	0.825311976634331	0	337
337	Foci			1.324	1.05890228999782	0	337
337	Foci			0	0	0.0978605390426508	337
337	Foci			0	0	0.568022382748965	337
337	Foci			0	0	0.12359059932372	337
337	Foci			0	0	0.256198976349349	337
337	Foci			0	0	0.538253514728529	337
337	Foci			0	0	0.0613343926547145	337
337	Simple			0	0	0.414258520881023	337
337	Simple			1.29	0.722061467750155	0	337
337	Simple			1.527	1.01503172255812	0	337
337	Foci			1.597	1.0221163329721	0	337
337	Foci			0	0	0.148110411746855	337
337	Simple			0	0	0.946230342816304	337
337	Foci			1.491	0.869803447462636	0	337
337	Simple			0	0	0.0218864774842197	337
337	Foci			1.084	0.626888574344713	0	337
337	Foci			0	0	0.689380372015779	337
337	Foci			0	0	0.286778835202422	337
337	Foci			0	0	0.254869098169496	337
337	Foci			0	0	0.268039442505847	337
337	Simple			0	0	0.326266382504105	337
337	Simple			0.811	1.31302718481501	0	337
376	Foci			1.291	0.6825570400963	0	337
376	Foci			0	0	0.0296954751849037	376
376	Foci			0	0	0.0199100084233229	376
376	Foci			0	0	0.114166225312961	376
376	Foci			0	0	0.02924998067322	376
376	Foci			0	0	0.0443769780048739	376
376	Foci			0	0	0.0232449788699308	376
376	Foci			0	0	0.0346538951534959	376
376	Foci			0	0	0.0222952755781371	376
376	Foci			0	0	0.0387771046537255	376
376	Nothing			0	0	0.00784642804680571	376
376	Foci			0	0	0	376
376	Nothing			0	0	0.046360786349324	376
376	Foci			0	0	0	376
376	Foci			0	0	0.0334150240897032	376
376	Foci			0	0	0.0499122656607535	376
376	Foci			0	0	0.0496575925214549	376
376	Foci			0	0	0.079143164196735	376
376	Foci			0	0	0.0238365251243247	376
376	Foci			0	0	0.0237924894230051	376
376	Foci			0	0	0.0484091803890429	376
376	Foci			0	0	0.0627538100939178	376
376	Foci			0	0	0.035972030479664	376
376	Nothing			0	0	0.0583186810426741	376
376	Foci			0	0	0	376
376	Foci			0	0	0.0124019213483232	376
376	Foci			0	0	0.0122925660233794	376
376	Foci			0	0	0.0371096194304216	376
376	Nothing			0	0	0.0376908906878409	376
376	Foci			0	0	0	376
376	Nothing			0	0	0.0651647647411685	376
376	Foci			0	0	0	376
376	Foci			0	0	0.0148620491953808	376
376	Foci			0	0	0.010308023750574	376
376	Simple			0	0	0.0544244571893066	376
376	Foci			0.981	0.21355994068989	0	376
376	Foci			0	0	0.0191349800800971	376
376	Foci			0	0	0.0245689856229415	376
376	Foci			0	0	0.0195004764010502	376
376	Foci			0	0	0.106251541929109	376
376	Foci			0	0	0.0392754420069929	376
376	Foci			0	0	0.0326238493226602	376
376	Foci			0	0	0.0140121601599116	376
376	Foci			0	0	0.0328410921158372	376
376	Foci			0	0	0.0517764436832852	376
376	Foci			0	0	0.00975170605723576	376
376	Foci			0	0	0.0708306916442964	376
376	Nothing			0	0	0.0110382824641248	376
376	Foci			0	0	0	376
376	Foci			0	0	0.0482976232790331	376
376	Foci			0	0	0.0219466596093566	376
376	Foci			0	0	0.0287817343825211	376
376	Foci			0	0	0.0692219206894186	376
376	Foci			0	0	0.0431094837352234	376
376	Foci			0	0	0.058867659452459	376
376	Foci			0	0	0.0605087232549712	376
376	Nothing			0	0	0.0167012736538313	376
376	Foci			0	0	0	376
376	Foci			0	0	0.0475365395745586	376
376	Foci			0	0	0.0277358864761795	376
376	Foci			0	0	0.0942275936837799	376
376	Foci			0	0	0.0260889512468247	376
376	Foci			0	0	0.0600962555192771	376
376	Foci			0	0	0.0221639024025335	376
376	Foci			0	0	0.0330722795477653	376
376	Nothing			0	0	0.0248456766129	376
376	Foci			0	0	0	376
376	Foci			0	0	0.0396864418859762	376
376	Foci			0	0	0.0159130346002097	376
376	Foci			0	0	0.0209294349088727	376
376	Foci			0	0	0.0401671649587157	376
376	Foci			0	0	0.0530865057975447	376
376	Foci			0	0	0.0411264093191287	376
376	Nothing			0	0	0.0284676130464409	376
376	Foci			0	0	0	376
376	Foci			0	0	0.0562490030806507	376
376	Foci			0	0	0.0878629669863804	376
376	Nothing			0	0	0.120047927152555	376
376	Foci			0	0	0	376
376	Foci			0	0	0.0397840543572348	376
376	Foci			0	0	0.0542204251065256	376
376	Foci			0	0	0.0495423657696685	376
376	Foci			0	0	0.0568097243441208	376
376	Foci			0	0	0.0316242389027043	376
376	Foci			0	0	0.0130837407904224	376
376	Foci			0	0	0.0215987775689314	376
376	Foci			0	0	0.0336205240291949	376
376	Nothing			0	0	0.00668535338867769	376
376	Foci			0	0	0	376
376	Foci			0	0	0.0492304462186543	376
376	Foci			0	0	0.0112467181170378	376
376	Foci			0	0	0.0296455680567415	376
376	Foci			0	0	0.0403029417044513	376
376	Foci			0	0	0.0447145850483246	376
376	Simple			0	0	0.0234710288033717	376
376	Foci			1.553	0.13142381666013	0	376
376	Foci			0	0	0.034891687940622	376
376	Foci			0	0	0.0147637027957669	376
376	Foci			0	0	0.0290760396530074	376
376	Foci			0	0	0.0848311089505227	376
376	Foci			0	0	0.047526264577584	376
376	Foci			0	0	0.0500964816779407	376
376	Foci			0	0	0.0407315558639625	376
376	Nothing			0	0	0.034732425487516	376
376	Simple			0	0	0	376
376	Simple			1.071	1.20417680257969	0	376
376	Simple			0.83	1.00319272425833	0	376
376	Simple			1.664	1.61378808911478	0	376
376	Simple			1.991	1.57617352697589	0	376
376	Simple			2.767	1.12161279831877	0	376
376	Foci			1.332	0.561171161551983	0	376
376	Complex			0	0	0.125709450485551	376
376	Foci			1.706	1.3881212662754	0	376
376	Simple			0	0	0.137697436241469	376
376	Foci			1.215	1.1531445622487	0	376
376	Foci			0	0	0.797395543782741	376
376	Simple			0	0	0.0474558074554726	376
376	Foci			1.073	0.844863828020254	0	376
376	Foci			0	0	0.686810888843778	376
376	Foci			0	0	0.200929033694705	376
376	Foci			0	0	0.0121428446388926	376
376	Simple			0	0	0.565858028029104	376
376	Foci			2.471	1.78764323970981	0	376
376	Simple			0	0	0.18250376233421	376
376	Simple			2.156	1.45169340648551	0	376
376	Foci			0.923	1.04989552122124	0	376
376	Foci			0	0	0.348436156333481	376
376	Foci			0	0	0.481376268975718	376
376	Foci			0	0	0.169207916249098	376
376	Simple			0	0	0.624524591112204	376
376	Foci			2.12	1.54464690054444	0	376
376	Simple			0	0	0.488758854301956	376
376	Simple			2.174	0.777837820969975	0	376
376	Foci			0.616	0.979610138344951	0	376
376	Simple			0	0	0.57343437044115	376
376	Simple			2.134	0.521616092841611	0	376
376	Foci			0.798	0.911507458397407	0	376
376	Simple			0	0	0.0636976419588689	376
376	Foci			1.366	0.58590748283994	0	376
376	Simple			0	0	0.111090331575783	376
376	Simple			0.536	0.907297645351249	0	376
376	Simple			1.504	0.902651144933671	0	376
376	Foci			0.352	0.0704255631921556	0.396696349266392	376
376	Simple			0	0	0.0239033126046595	376
376	Simple			1.682	1.41769711113839	0	376
376	Foci			0.406	0.4484001340425	0	376
376	Foci			0	0	0.0552780158665525	376
376	Nothing			0	0	0.948239104724835	376
376	Simple			0	0	0	376
376	Foci			1.329	1.12463511528601	0	376
376	Foci			0	0	0.0123931142080592	376
376	Foci			0	0	0.0202270654728244	376
376	Simple			0	0	0.242495066098675	376
376	Simple			0.943	0.947547010285761	0	376
376	Foci			1.996	0.24574416692771	0	376
376	Foci			0	0	0.379126104439853	376
376	Foci			0	0	0.792858398690106	376
376	Simple			0	0	0.0646649595311905	376
376	Foci			1.465	0.662303553202684	0	376
376	Foci			0	0	0.00963060787860673	376
376	Simple			0	0	0.463207138611231	376
376	Foci			1.104	0.914465189669377	0	376
376	Simple			0	0	0.756115743437349	376
376	Foci			0.562	0.524689050865367	0	376
376	Foci			0	0	0.116341588958151	376
376	Simple			0	0	0.662106860403456	376
376	Foci			1.11	1.22220355084324	0	376
376	Simple			0	0	0.369568889396779	376
376	Foci			1.141	1.09548568279747	0	376
376	Simple			0	0	0.529085281713778	376
376	Simple			1.065	1.0496004820224	0	376
376	Simple			0.406	0.974245855995863	0	376
376	Foci			2.035	1.29927923886302	0	376
376	Simple			0	0	0.532101727254174	376
376	Foci			2.1	0.560320538588159	0	376
376	Foci			0	0	0.34743581198517	376
376	Simple			0	0	0.217863696565531	376
376	Foci			2.352	1.42520593214175	0	376
376	Foci			0	0	0.271459548641673	376
376	Foci			0	0	0.41176316447291	376
376	Foci			0	0	0.386769234332233	376
376	Foci			0	0	0.02251472015638	376
376	Foci			0	0	0.110205947907614	376
376	Simple			0	0	0.245151152816605	376
376	Foci			1.633	0.762840728957214	0	376
376	Foci			0	0	0.0108232414560138	376
376	Simple			0	0	0.167057506167988	376
376	Simple			1.055	0.610270968523389	0	376
376	Foci			0.991	0.121934856954102	0.116445072856252	376
376	Simple			0	0	0.319650018380828	376
376	Foci			1.842	0.990383472672803	0	376
376	Foci			0	0	0.302079039625934	376
376	Complex			0	0	0.464209684744609	376
376	Foci			1.316	1.38683248808345	0	376
376	Foci			0	0	0.0745098744895528	376
376	Simple			0	0	0.741534054873703	376
376	Foci			0.998	0.983717935349719	0	376
376	Simple			0	0	0.833148863612517	376
376	Foci			2.085	1.01416054960035	0	376
376	Foci			0	0	0.240132550722876	376
376	Foci			0	0	0.542300395679804	376
376	Foci			0	0	0.748242893969751	376
376	Foci			0	0	0.202512117157146	376
376	Simple			0	0	0.0209727366818371	376
376	Simple			1.484	0.759137326476232	0	376
376	Simple			0.798	0.177015446093071	0	376
376	Foci			2.168	0.783569801425082	0	376
376	Complex			0	0	0.497546912428647	376
376	Foci			1.274	0.138134857541244	0	376
376	Simple			0	0	0.0446903654125988	376
376	Foci			1.468	0.465789832493629	0	376
376	Simple			0	0	0.309509330295269	376
376	Nothing			1.251	0.736549947412674	0	376
376	Simple			0	0	0	376
376	Foci			1.531	0.943597741805744	0	376
376	Foci			0	0	0.0850644981675168	376
376	Simple			0	0	0.507079907835995	376
376	Foci			1.163	0.512791338297154	0	376
376	Foci			0	0	0.284315771641943	376
376	Foci			0	0	0.348967520462738	376
376	Simple			0	0	0.57841187254698	376
376	Simple			2.332	0.754115054740726	0	376
376	Foci			2.184	0.795121833737936	0	376
376	Foci			0	0	0.703672892807426	376
376	Simple			0	0	0.137917614748067	376
376	Foci			1.846	0.62600786031832	0	376
376	Foci			0	0	0.561780322086905	376
376	Foci			0	0	0.114493557359437	376
376	Foci			0	0	0.126957862617963	376
376	Foci			0	0	0.0144429761044888	376
376	Foci			0	0	0.0902482341411946	376
376	Foci			0	0	0.758558990932234	376
376	Simple			0	0	0.549695457788083	376
376	Foci			0.901	0.827243676065552	0	376
376	Foci			0	0	0.0627046368941109	376
376	Complex			0	0	0.525775998759607	376
376	Foci			3.053	1.02826151509125	0	376
376	Simple			0	0	0.240707950553453	376
376	Foci			1.692	0.293059794067315	0	376
376	Simple			0	0	0.395239501481067	376
376	Simple			2.483	0.735567217344891	0	376
376	Foci			0.899	0.725338457856692	0	376
376	Simple			0	0	0.306414354420853	376
376	Foci			1.409	0.458304497197644	0	376
376	Simple			0	0	0.0164025648132131	376
376	Foci			1.323	0.962228513105731	0	376
376	Foci			0	0	0.184216017187189	376
376	Simple			0	0	0.762484039776525	376
376	Simple			0.817	1.17225385483637	0	376
376	Foci			1.569	0.653648336108307	0	376
376	Simple			0	0	0.599192319999722	376
376	Foci			1.166	0.710394208685515	0	376
376	Simple			0	0	0.0272558973317953	376
376	Simple			2.623	1.1065452491839	0	376
376	Simple			1.211	0.437094701657036	0	376
376	Foci			1.697	1.23676835905471	0	376
376	Foci			0	0	0.0685591833845579	376
376	Simple			0	0	0.424030043003852	376
376	Simple			1.74	0.890980950155609	0	376
376	Simple			1.593	0.771980338766107	0	376
376	Simple			1.346	1.77584387354121	0	376
376	Simple			1.946	0.153758724369455	0	376
376	Simple			2.266	1.27378843922578	0	376
376	Foci			0.957	1.67907321810622	0	376
2	Simple			0	0	0.454789714303981	376
2	Simple			0.627	1.70283045094856	0	2
2	Simple			3.057	2.22954001336289	0	2
2	Simple			0.929	1.39380616852153	0	2
2	Simple			2.509	2.59343431584541	0	2
2	Simple			5.118	3.53641614523845	0	2
2	Complex			2.152	3.20070468621478	0	2
2	Simple			2.707	2.82231325333467	0	2
2	Simple			2.788	2.55247255251955	0	2
2	Complex			1.737	3.14304781249385	0.519616344256774	2
2	Simple			3.105	0.761895589778024	0	2
2	Simple			0.762	1.92260605182104	0	2
2	Simple			1.96	1.97702664927349	0	2
2	Simple			2.447	2.3373913224701	0	2
2	Complex			0.798	1.12843006941728	0	2
2	Simple			3.883	3.17190045459097	0	2
2	Simple			2.404	2.46587416374302	0	2
2	Foci			2.506	2.13996185157203	0	2
2	Simple			0	0	1.47430556020446	2
2	Simple			1.241	0.636305093649717	0	2
2	Foci			1.163	1.06660700481355	0	2
2	Simple			0	0	0.324474448859036	2
2	Simple			2.56	2.90243619939672	0	2
2	Simple			2.218	2.0664335680468	0	2
2	Simple			2.36	1.70340415118459	0	2
2	Simple			2.741	2.82178940866071	0	2
2	Simple			2.26	1.51741472542134	0	2
2	Simple			0.906	1.32204811872208	0	2
2	Simple			1.708	1.80633276544537	0	2
2	Simple			2.687	4.18438671786889	0	2
2	Complex			1.892	2.12130358810228	0	2
2	Simple			3.302	4.18559697970182	0	2
2	Simple			1.237	1.43064509362726	0	2
2	Simple			2.274	2.64824002945126	0	2
2	Complex			1.67	1.86166738153582	0	2
2	Foci			3.129	1.8400828133357	0	2
2	Foci			0	0	0.0740470703885409	2
2	Simple			0	0	0.753297311681365	2
2	Complex			1.922	1.80481325461871	0	2
2	Foci			4.202	2.58380857964342	0	2
2	Simple			0	0	0.0362486063490044	2
2	Foci			2.174	2.86105247015419	0	2
2	Simple			0	0	0.922442060363325	2
2	Simple			2.72	1.83328294819556	0	2
2	Foci			1.695	2.51035038292284	0	2
2	Simple			0	0	0.68993956281904	2
2	Foci			1.854	0.81201054528274	0	2
2	Complex			0	0	0.369083616204379	2
2	Simple			3.899	3.87371792443782	0	2
2	Simple			2.81	1.83903440144341	0	2
2	Foci			1.993	2.87431693984314	0	2
2	Simple			0	0	0.796141303111571	2
2	Simple			0.666	2.3317952162635	0	2
2	Simple			2.361	1.36843330014823	0	2
2	Foci			1.607	1.98311336311267	0	2
2	Complex			0	0	0.0144357141254736	2
2	Foci			2.255	1.03373195816482	0	2
2	Simple			0	0	1.28316439302699	2
2	Simple			1.59	2.17129860124027	0	2
2	Simple			1.165	1.68873361013631	0	2
2	Simple			1.665	1.77653575784637	0	2
2	Simple			2.506	2.04411344967	0	2
2	Simple			1.333	3.04714883248537	0	2
2	Foci			1.332	1.51475214938889	0	2
2	Complex			0	0	0.360751234438777	2
2	Foci			1.861	0.115397562589689	0	2
2	Simple			0	0	0.01044004371585	2
2	Complex			2.448	2.42414144556598	0	2
2	Simple			5.017	2.33417021963356	0	2
2	Simple			1.82	2.5883541063246	0	2
2	Complex			3.887	2.52700792101026	0	2
2	Nothing			3.426	3.62558101164518	0	2
2	Simple			0	0	0	2
2	Simple			1.288	1.85989136745502	0	2
2	Complex			2.111	2.05707083799835	0	2
2	Simple			3.8	2.0032022644506	0	2
2	Foci			0.945	1.17819748107624	0	2
2	Simple			0	0	0.584626552111289	2
2	Foci			0.993	1.40175632431124	0	2
2	Simple			0	0	0.612589019534875	2
2	Foci			2.795	2.63114896473711	0	2
2	Simple			0	0	0.106197405026264	2
2	Complex			2.33	1.44927445532189	0	2
2	Simple			4.62	2.30599171144099	0	2
2	Foci			1.486	2.64299002200165	0	2
2	Simple			0	0	0.273360214479725	2
2	Complex			1.296	1.17319313871511	0	2
2	Foci			2.796	2.07519658626161	0	2
2	Foci			0	0	0.0176987245359365	2
2	Simple			0	0	0.0978888672251319	2
2	Simple			0.655	1.12762443243595	0	2
2	Simple			1.678	2.48211118100253	0	2
2	Foci			1.907	2.68967650443337	0	2
2	Simple			0	0	0.552414078657069	2
2	Simple			2.209	1.9924992145812	0	2
2	Nothing			2.915	2.16539830385058	0.185856477597725	2
2	Foci			0	0	0	2
2	Foci			0	0	1.370576366773	2
2	Simple			0	0	0.152235042606657	2
2	Simple			2.692	1.80970198987938	0	2
337	Foci			1.81	3.36719697448557	0	2
337	Simple			0	0	0.0604747967946225	337
337	Foci			1.313	0.760620298951082	0	337
337	Foci			0	0	0.178204732636077	337
337	Foci			0	0	0.394960098009053	337
337	Simple			0	0	0.462473199588512	337
337	Foci			0.59	0.0734321851229732	0.499143049309815	337
337	Foci			0	0	1.15266420785105	337
337	Foci			0	0	0.296900710310744	337
337	Foci			0	0	0.199545803380858	337
337	Simple			0	0	0.187067461975036	337
337	Foci			1.813	1.3455069670384	0	337
337	Foci			0	0	0.384454302754817	337
337	Foci			0	0	0.6386042298601	337
337	Foci			0	0	0.239749617654325	337
337	Foci			0	0	0.015041206314129	337
337	Foci			0	0	0.0135137474993109	337
337	Foci			0	0	0.382525109265903	337
337	Foci			0	0	0.519307817807423	337
337	Foci			0	0	0.0904697815531582	337
337	Foci			0	0	0.0286893470677238	337
337	Foci			0	0	0.12643442796166	337
337	Foci			0	0	0.41319495047337	337
337	Simple			0	0	0.315930361590718	337
337	Simple			1.621	0.622105651535807	0	337
337	Foci			1.934	1.33549250196112	0	337
337	Foci			0	0	0.0342984590731321	337
337	Simple			0	0	0.0278114556486112	337
337	Simple			0.735	1.09629852093338	0	337
337	Foci			2.997	1.1222255808445	0	337
337	Simple			0	0	0.297684670960733	337
337	Simple			2.493	1.13602256573994	0	337
337	Foci			0.781	0.856156561681868	0	337
337	Simple			0	0	0.204809539173644	337
337	Foci			1.523	1.19997207844774	0	337
337	Foci			0	0	0.448001358244145	337
337	Foci			0	0	0.0839076335133389	337
337	Simple			0	0	0.78869765093075	337
337	Foci			1.942	1.57607521328313	0	337
337	Simple			0	0	0.567178550474474	337
337	Simple			2.958	1.0470376128833	0	337
337	Complex			1.651	0.958428383103162	0	337
337	Foci			3.248	0.648951065351205	0	337
337	Foci			0	0	0.333305386245368	337
337	Simple			0	0	0.00248988792614155	337
337	Foci			0.788	0.672880290057519	0	337
337	Simple			0	0	0.311282956152255	337
337	Simple			1.583	0.803626140321931	0	337
337	Foci			1.557	0.804014869197225	0	337
337	Simple			0	0	0.0636503793353631	337
337	Simple			1.81	1.0347579711814	0	337
337	Foci			0.614	0.803173827541384	0	337
337	Foci			0	0	0.208151306921295	337
337	Simple			0	0	0.516216050414515	337
337	Simple			2.262	0.626297854016211	0	337
337	Foci			1.01	0.90926212836659	0	337
337	Simple			0	0	0.316722270228864	337
337	Foci			1.83	0.926866199589025	0	337
337	Foci			0	0	0.351718707171019	337
337	Simple			0	0	0.247128963385516	337
337	Simple			0.693	0.91971228770373	0	337
337	Foci			1.721	1.0338338369221	0	337
337	Complex			0	0	0.0925825013140514	337
337	Foci			1.736	0.704761115642296	0	337
337	Foci			0	0	0.110164896205151	337
337	Foci			0	0	0.134084005290174	337
337	Foci			0	0	0.0450853240903599	337
337	Foci			0	0	0.103977026153068	337
337	Foci			0	0	0.393968044578237	337
337	Foci			0	0	0.00880492578872922	337
337	Simple			0	0	0.289467896295591	337
337	Simple			0.808	0.730900603600515	0	337
337	Foci			0.809	1.01212860381087	0	337
337	Simple			0	0	0.069791284002884	337
337	Simple			1.385	0.540312182872117	0	337
337	Simple			1.128	0.980688530296595	0	337
337	Simple			1.588	0.445730401264498	0	337
337	Foci			1.09	0.392785961976041	0	337
337	Foci			0	0	0.00649495141267742	337
337	Simple			0	0	0.282980170326692	337
337	Foci			1.841	1.02800723905895	0	337
337	Simple			0	0	0.481320047140884	337
337	Simple			1.153	0.578039115018244	0	337
337	Simple			1.866	0.14859703166408	0	337
337	Simple			2.19	1.76290857087974	0	337
337	Simple			1.155	1.13832748230535	0	337
337	Foci			2.51	0.711157078475205	0	337
337	Foci			0	0	0.357184032845231	337
337	Nothing			0	0	0.233480100087544	337
337	Simple			0	0	0	337
337	Foci			0.8	0.524997854783153	0	337
337	Simple			0	0	0.471230437448302	337
337	Foci			1.624	0.900794630802326	0	337
337	Foci			0	0	0.367117572952194	337
337	Foci			0	0	0.0294776429839805	337
337	Foci			0	0	0.135115076117395	337
337	Foci			0	0	0.485780313585479	337
337	Simple			0	0	0.0645167100444298	337
337	Foci			1.1	0.86024110504997	0	337
337	Foci			0	0	0.857842980259818	337
376	Foci			0	0	0.397616171142105	337
376	Simple			0	0	0.680084057504887	376
376	Foci			1.382	1.02991620130529	0	376
376	Foci			0	0	0.330218676663106	376
376	Foci			0	0	0.0629487887444509	376
376	Foci			0	0	0.741172294476321	376
376	Foci			0	0	0.04823055976723	376
376	Simple			0	0	0.123199596781934	376
376	Foci			1.557	1.13719814544273	0	376
376	Simple			0	0	0.427543236729121	376
376	Simple			1.085	0.583143891047899	0	376
376	Simple			2.264	1.04823053365117	0	376
376	Simple			1.881	1.09066990022977	0	376
376	Foci			0.952	0.425753494305136	0	376
376	Simple			0	0	0.041036185396774	376
376	Foci			0.551	0.964963797001	0	376
376	Nothing			0	0	0.375085792351349	376
376	Simple			0	0	0	376
376	Simple			1.431	0.364171036979238	0	376
376	Foci			1.112	1.25385727051618	0	376
376	Simple			0	0	0.102383815799864	376
376	Simple			0.669	0.465006440177326	0	376
376	Simple			1.726	0.99092987430853	0	376
376	Simple			1.729	0.973986931191846	0	376
376	Foci			0.719	1.08831079283602	0	376
376	Foci			0	0	0.691654883172104	376
376	Foci			0	0	0.178239414766215	376
376	Foci			0	0	0.187372375702497	376
376	Simple			0	0	0.612409105984785	376
376	Foci			1.657	1.49944649183246	0	376
376	Foci			0	0	0.117706814421362	376
376	Simple			0	0	0.0347066966466289	376
376	Foci			1.611	1.553073735558	0	376
376	Foci			0	0	0.587973377669585	376
376	Simple			0	0	0.463839531007065	376
376	Foci			3.319	1.30637829879921	0	376
376	Foci			0	0	0.596424256713158	376
376	Foci			0	0	0.807809672269801	376
376	Foci			0	0	0.00679697496262726	376
376	Foci			0	0	0.0151481428820538	376
376	Simple			0	0	0.906770795351693	376
376	Foci			0.863	0.555064371435098	0	376
376	Simple			0	0	0.564482737400639	376
376	Simple			2.063	0.677486510466443	0	376
376	Simple			3.092	0.998443613294005	0	376
376	Foci			1.726	1.18354286438372	0	376
376	Foci			0	0	0.0983079429642968	376
376	Simple			0	0	0.520727617509938	376
376	Foci			1.42	0.455374201075935	0	376
376	Foci			0	0	0.140299332028615	376
376	Foci			0	0	0.152510332014626	376
376	Simple			0	0	0.332730963464961	376
376	Foci			1.489	0.938091649043621	0	376
376	Simple			0	0	0.877552545799368	376
376	Foci			3.241	1.65359988976236	0	376
376	Foci			0	0	0.342197017359442	376
376	Simple			0	0	0.334662324587009	376
376	Simple			2.659	1.28768318556619	0	376
376	Simple			1.961	0.958521591327907	0	376
376	Nothing			1.073	0.148219140954453	0	376
376	Foci			0	0	0	376
376	Foci			0	0	0.59249433784192	376
376	Simple			0	0	0.0699813131742639	376
376	Foci			0.981	0.30192022610381	0	376
376	Foci			0	0	0.239022738010188	376
376	Simple			0	0	0.00896171791872711	376
376	Foci			3.338	0.774609480651032	0	376
376	Foci			0	0	0.0567204562072077	376
376	Foci			0	0	0.712403467527032	376
376	Foci			0	0	0.606458230488644	376
376	Simple			0	0	0.193306632677947	376
376	Foci			1.126	0.74766002044522	0	376
376	Nothing			0	0	0.158382450173579	376
376	Foci			0	0	0	376
376	Simple			0	0	0.242424476941202	376
376	Nothing			3.16	1.28367595444652	0	376
376	Foci			0	0	0	376
376	Simple			0	0	0.608487857646083	376
376	Foci			0.578	0.787565423890627	0	376
376	Foci			0	0	0.193345650074352	376
376	Simple			0	0	0.653024048009261	376
376	Simple			1.15	0.939588760994568	0	376
376	Foci			2.681	1.04963732755488	0	376
376	Simple			0	0	0.725436000470681	376
376	Simple			1.398	1.14495032407291	0	376
376	Foci			1.75	0.957902370796072	0	376
376	Nothing			0	0	0.0149834027638994	376
376	Simple			0	0	0	376
376	Simple			1.025	0.937551908393351	0	376
376	Simple			1.663	0.601423541263643	0	376
376	Simple			2.378	1.18930154307535	0	376
376	Simple			1.184	0.576284777268775	0	376
376	Simple			1.425	1.61739319098727	0	376
376	Simple			0.794	0.211746687745579	0.431040351518014	376
376	Foci			1.219	1.28124531515936	0	376
376	Simple			0	0	0.0196279180248506	376
376	Simple			1.483	1.29864707395599	0	376
376	Foci			1.46	1.00978177967155	0	376
376	Simple			0	0	0.839242520340299	376
376	Simple			0.88	1.20101615507376	0	376
NaN	Simple			1.094	0.491599686004847	0	376
NaN	Simple			0.859	0.679222909178844	0	NaN
NaN	Complex			0.616	0.967463887281411	0	NaN
NaN	Complex			3.655	0.684604900600798	0	NaN
NaN	Simple			6.564	1.64347285191054	0	NaN
NaN	Simple			1.465	0.25284775517354	0	NaN
NaN	Simple			2.343	1.01149970755836	0	NaN
NaN	Complex			0.669	0.966946628854412	0	NaN
NaN	Foci			5.111	1.33028852299491	0	NaN
NaN	Simple			0	0	0.0171810601610359	NaN
NaN	Foci			1.559	1.03164205798794	0	NaN
NaN	Foci			0	0	0.0232333820857462	NaN
NaN	Foci			0	0	0.0136069125482957	NaN
NaN	Simple			0	0	0.38259369513305	NaN
NaN	Simple			1.32	1.09977847909953	0	NaN
NaN	Nothing			2.476	0.927265111639505	0	NaN
NaN	Complex			0	0	0	NaN
NaN	Simple			3.537	0.441897459144665	0.261191036864035	NaN
NaN	Simple			2.216	1.78381092427947	0	NaN
NaN	Foci			2.246	2.32130161021353	0.74524420424736	NaN
NaN	Complex			0	0	0.108298778118373	NaN
NaN	Simple			4.036	0.946961902829983	0	NaN
NaN	Simple			1.349	1.81959678561843	0	NaN
NaN	Simple			2.579	0.934727517592932	0	NaN
NaN	Simple			0.643	1.06368135223849	0	NaN
NaN	Foci			3.856	1.22975203552856	0	NaN
NaN	Simple			0	0	0.0662910205849051	NaN
NaN	Simple			1.774	0.591662836640206	0	NaN
NaN	Complex			2.357	0.936863698159439	0	NaN
NaN	Simple			4.277	1.73686957976901	0.341276184543421	NaN
NaN	Foci			1.286	0.901981474204499	0	NaN
NaN	Foci			0	0	0.563640404035622	NaN
NaN	Foci			0	0	0.0203215983993281	NaN
NaN	Complex			0	0	0.060969347527375	NaN
NaN	Simple			6.216	0.734953094618892	0	NaN
NaN	Simple			1.709	1.46023590352995	0	NaN
NaN	Simple			2.581	1.29840457698481	0	NaN
NaN	Simple			0.654	0.967665896898116	0	NaN
NaN	Simple			2.197	1.13065351510845	0	NaN
NaN	Foci			2.77	1.74115275268433	0	NaN
NaN	Simple			0	0	0.2093485407235	NaN
NaN	Simple			1.085	1.18753714700783	0	NaN
NaN	Simple			4.525	1.4312130965418	0	NaN
NaN	Simple			1.702	0.732515891271436	0	NaN
NaN	Complex			0.525	0.534281862754917	0	NaN
NaN	Foci			3.294	0.255958703270794	0	NaN
NaN	Foci			0	0	0.0189473639645618	NaN
NaN	Simple			0	0	0.182257059479279	NaN
NaN	Simple			3.027	1.24943403164852	0	NaN
NaN	Simple			3.015	0.79339703741687	0.11407625315613	NaN
NaN	Simple			1.873	1.19671009072975	0	NaN
NaN	Complex			3.757	2.06772946562573	0	NaN
NaN	Foci			1.512	1.61497925321404	0.634880944750381	NaN
NaN	Simple			0	0	0.771903783240654	NaN
NaN	Foci			1.508	1.18289946144122	0	NaN
NaN	Foci			0	0	0.536638831296864	NaN
NaN	Foci			0	0	0.3670059502587	NaN
NaN	Simple			0	0	0.569396255508774	NaN
NaN	Simple			1.27	1.00010579613504	0	NaN
NaN	Simple			0.433	1.1531522650388	0	NaN
NaN	Simple			2.209	1.03744570891969	0	NaN
NaN	Simple			1.97	1.28176979635063	0	NaN
NaN	Simple			1.899	1.4714835713716	0	NaN
NaN	Foci			2.138	0.620009622713866	0	NaN
NaN	Simple			0	0	0.00368567968280826	NaN
NaN	Simple			0.404	1.06040253699496	0	NaN
NaN	Foci			2.014	0.884099924358495	0	NaN
NaN	Simple			0	0	0.385239167550122	NaN
NaN	Simple			2.512	0.885234023417911	0	NaN
NaN	Complex			1.544	0.51501014532128	0	NaN
NaN	Simple			6.236	0.426426936752121	0	NaN
NaN	Simple			0.26	0.357766428719444	0	NaN
NaN	Foci			1.303	1.13346628563063	0	NaN
NaN	Complex			0	0	0.23839467839978	NaN
NaN	Foci			4.154	0.932198129575319	0	NaN
NaN	Simple			0	0	0.00661225843974555	NaN
NaN	Simple			1.689	0.480071017248958	0	NaN
NaN	Foci			2.492	0.625983416956589	0.0990894157613297	NaN
NaN	Simple			0	0	0.0468076198346084	NaN
NaN	Simple			2.204	0.714649136495952	0	NaN
NaN	Foci			2.051	0.0837958651738425	0.160220370982069	NaN
NaN	Simple			0	0	0.330610645822582	NaN
NaN	Simple			1.063	0.707337526453586	0	NaN
NaN	Simple			1.037	0.773943795848785	0	NaN
NaN	Simple			1.001	1.4650312135017	0	NaN
NaN	Simple			4.039	1.13065977456136	0	NaN
NaN	Foci			0.933	0.795656699918094	0	NaN
NaN	Simple			0	0	0.328647453772916	NaN
NaN	Simple			0.964	0.723185892185544	0	NaN
NaN	Simple			1.041	0.416742994056115	0.214105724936604	NaN
NaN	Simple			1.025	0.239424073883213	0	NaN
NaN	Simple			1.316	0.658551350457618	0	NaN
NaN	Foci			1.064	1.1905172156351	0	NaN
NaN	Foci			0	0	0.115089715486697	NaN
NaN	Complex			0	0	0.154124232886974	NaN
NaN	Simple			2.511	1.1324084380885	0	NaN
NaN	Foci			0.851	0.993541337153891	0	NaN
NaN	Foci			0	0	0.156406657035152	NaN
NaN	Foci			0	0	0.427637856370002	NaN
NaN	Complex			0	0	0.0195442881558951	NaN
NaN	Simple			3.91	1.15268223702923	0	NaN
NaN	Simple			2.455	0.685984256406129	0	NaN
NaN	Simple			4.26	1.41797264650944	0	NaN
NaN	Simple			0.903	1.05303743708226	0	NaN
2	Simple			1.35	0.916390734807875	0	NaN
2	Complex			2.324	1.77925233543602	0	2
2	Simple			4.267	1.96778705714484	0	2
2	Simple			1.022	1.57201493746738	0	2
2	Simple			3.382	1.55285247593912	0	2
2	Simple			2.221	2.61937903404669	0	2
2	Simple			2.072	1.61923169790596	0	2
2	Simple			0.798	0.573641302665443	0	2
2	Foci			1.701	1.49144098341969	0	2
2	Foci			0	0	0.230250561120121	2
2	Simple			0	0	0.421117782600414	2
2	Foci			2.217	1.59240880409579	0	2
2	Simple			0	0	0.846226250952802	2
2	Foci			0.744	0.959083048873444	0	2
2	Simple			0	0	0.0954845399252034	2
2	Simple			2.212	1.40010304652808	0	2
2	Simple			2.72	1.04974098156234	0	2
2	Foci			0.63	0.984169229021136	0	2
2	Simple			0	0	0.717853407345711	2
2	Simple			2.05	1.93235115612778	0	2
2	Simple			1.605	0.134575392401689	0	2
2	Simple			1.321	0.160523100886539	0	2
2	Simple			1.138	0.893380985903439	0	2
2	Simple			1.066	1.04397716351275	0	2
2	Simple			1.291	0.381493738544063	0	2
2	Simple			1.14	1.07591118514615	0	2
2	Simple			1.519	1.62097865430958	0	2
2	Simple			4.986	0.656799272683438	0	2
2	Simple			1.333	0.642466263597353	0	2
2	Simple			0.572	0.835195956839547	0	2
2	Simple			1.291	1.86571871083859	0	2
2	Foci			2.556	1.3530905718709	0	2
2	Simple			0	0	0.104807141475836	2
2	Simple			2.166	2.26827493939029	0	2
2	Complex			2.366	3.90239275440329	0	2
2	Simple			3.166	1.91811431500007	0	2
2	Complex			0.983	1.19663440825363	0	2
2	Simple			5.174	1.39278005566224	0	2
2	Complex			0.643	0.464496929362779	0	2
2	Complex			4.58	1.66293178389036	0	2
2	Simple			5.892	0.77646294112527	0	2
2	Simple			1.773	1.36274378634352	0	2
2	Simple			2.302	1.11653617262724	0	2
2	Foci			4.97	0.964012652562215	0	2
2	Foci			0	0	0.00231941182447529	2
2	Simple			0	0	0.511561186766779	2
2	Foci			1.599	0.731695902939967	0	2
2	Complex			0	0	0.0080581920624128	2
2	Simple			7.033	1.25572478182506	0	2
2	Simple			4.079	2.95013364728625	0	2
2	Nothing			1.133	0.60627296877794	0	2
2	Complex			0	0	0	2
2	Simple			2.133	0.835888479948082	0	2
2	Foci			2.103	1.20668708963027	0	2
2	Foci			0	0	0.64342168372819	2
2	Foci			0	0	0.90098109982093	2
2	Simple			0	0	0.14996340382403	2
2	Simple			1.747	0.486774322276514	0.0552954379832525	2
2	Simple			1.263	0.911044592979871	0	2
2	Complex			0.563	0.675245311373867	0	2
2	Simple			4.451	1.48482815593877	0	2
2	Simple			1.924	1.82818361693131	0.143808654488032	2
2	Simple			3.528	1.39083336580662	0	2
2	Simple			1.976	1.55391885909885	0	2
2	Foci			2.076	0.291290469753049	0	2
2	Simple			0	0	0.768595377856086	2
2	Simple			1.871	0.0693757927881634	0	2
2	Simple			0.834	0.945533609483704	0	2
2	Foci			2.233	1.38190681691296	0	2
2	Simple			0	0	0.00426894688596998	2
2	Simple			2.173	0.238389557029215	0	2
2	Complex			1.576	0.263695387070001	0	2
2	Foci			3.667	1.30364772236035	0	2
2	Simple			0	0	0.587696050617533	2
2	Complex			1.721	1.21919518367192	0	2
2	Simple			2.464	0.750553358399066	0.225987873687063	2
2	Simple			1.917	1.16712620914421	0	2
2	Simple			1.697	1.85017022980523	0	2
2	Simple			3.315	1.12756532865815	0	2
2	Simple			2.433	2.0544622706582	0	2
2	Simple			3.844	2.98258492734664	0	2
2	Simple			3.032	1.69977833797732	0.203530094721228	2
2	Foci			2.566	1.3711331603691	0	2
2	Simple			0	0	0.567439322912019	2
2	Simple			5.16	1.74564134946339	0	2
2	Simple			1.793	0.976016007082696	0	2
2	Foci			1.867	1.20663132359523	0	2
2	Simple			0	0	0.728534310178244	2
2	Complex			1.221	0.811051539834521	0	2
2	Simple			5.418	1.84309590993234	0	2
2	Complex			1.445	1.06416389915389	0	2
2	Simple			7.265	1.21885318992646	0.108343163329931	2
2	Simple			1.451	0.364289916736075	0	2
2	Simple			1.663	1.14389681034668	0	2
2	Simple			3.879	2.002951525522	0	2
2	Simple			4.615	1.05455393181048	0	2
2	Simple			2.089	0.243160967271665	0	2
2	Foci			1.461	0.158457481425586	0	2
2	Foci			0	0	0.621989885998746	2
2	Complex			0	0	0.0122434898958318	2
2	Simple			7.101	1.96320001624271	0.17393255614752	2
316	Foci			1.859	0.287569509517464	0	2
316	Foci			0	0	0.0196097278908839	316
316	Nothing			0	0	0.00907165439297965	316
316	Foci			0	0	0	316
316	Foci			0	0	0.0178923616283063	316
316	Foci			0	0	0.0290051667117651	316
316	Foci			0	0	0.00697928999685707	316
316	Nothing			0	0	0.0146209439200363	316
316	Nothing			0	0	0	316
316	Foci			0	0	0	316
316	Foci			0	0	0.0104817384216965	316
316	Foci			0	0	0.00999976054747406	316
316	Foci			0	0	0.0181797274210835	316
316	Foci			0	0	0.0191499426224404	316
316	Nothing			0	0	0.0742661326359407	316
316	Foci			0	0	0	316
316	Foci			0	0	0.00905515219893898	316
316	Foci			0	0	0.0442907507228189	316
316	Foci			0	0	0.0242696060632657	316
316	Nothing			0	0	0.025529463222095	316
316	Nothing			0	0	0	316
316	Foci			0	0	0	316
316	Foci			0	0	0.0322185422203058	316
316	Nothing			0	0	0.0290586565821038	316
316	Foci			0	0	0	316
316	Foci			0	0	0.022896509710847	316
316	Foci			0	0	0.0357221287274928	316
316	Foci			0	0	0.00306030343278413	316
316	Foci			0	0	0.0292959467515852	316
316	Foci			0	0	0.0151723448174643	316
316	Foci			0	0	0.0442497797583041	316
316	Foci			0	0	0.00944039307361262	316
316	Foci			0	0	0.00420976660389308	316
316	Foci			0	0	0.0284247447144724	316
316	Foci			0	0	0.0201673882412239	316
316	Foci			0	0	0.0258003268208316	316
316	Nothing			0	0	0.0296402166617441	316
316	Foci			0	0	0	316
316	Foci			0	0	0.0194486892386939	316
316	Foci			0	0	0.0129633269807094	316
316	Foci			0	0	0.0233653996380716	316
316	Foci			0	0	0.0134191289609363	316
316	Foci			0	0	0.0202618490760774	316
316	Nothing			0	0	0.0204661348574775	316
316	Foci			0	0	0	316
316	Foci			0	0	0.0197940972312004	316
316	Nothing			0	0	0.0237238955775759	316
316	Nothing			0	0	0	316
316	Nothing			0	0	0	316
316	Foci			0	0	0	316
316	Nothing			0	0	0.0257018826977614	316
316	Foci			0	0	0	316
316	Foci			0	0	0.00766498461130573	316
316	Foci			0	0	0.0388034866837082	316
316	Foci			0	0	0.0132956470262181	316
316	Foci			0	0	0.0178724451872227	316
316	Foci			0	0	0.0154147563575101	316
316	Foci			0	0	0.042775394076946	316
316	Foci			0	0	0.0386885403665973	316
316	Foci			0	0	0.00866080666548428	316
316	Foci			0	0	0.0471877393387177	316
316	Nothing			0	0	0.0396320106327847	316
316	Foci			0	0	0	316
316	Foci			0	0	0.0586260359735994	316
316	Foci			0	0	0.00957639391415472	316
316	Foci			0	0	0.0129656031454047	316
316	Nothing			0	0	0.03049548554599	316
316	Nothing			0	0	0	316
316	Foci			0	0	0	316
316	Foci			0	0	0.0328279853174631	316
316	Foci			0	0	0.0358029325741747	316
316	Foci			0	0	0.02678419901036	316
316	Foci			0	0	0.014197577286717	316
316	Nothing			0	0	0.0211108585074114	316
316	Foci			0	0	0	316
316	Foci			0	0	0.0163417244296569	316
316	Foci			0	0	0.00828637757311314	316
316	Foci			0	0	0.0688295132612997	316
316	Foci			0	0	0.00750906732968006	316
316	Foci			0	0	0.0586618855675498	316
316	Nothing			0	0	0.0162188115361125	316
316	Foci			0	0	0	316
316	Nothing			0	0	0.0362684082543565	316
316	Foci			0	0	0	316
316	Nothing			0	0	0.0292851349692827	316
316	Foci			0	0	0	316
316	Nothing			0	0	0.0193917851213123	316
316	Foci			0	0	0	316
316	Foci			0	0	0.00593794464877322	316
316	Foci			0	0	0.0232971146972136	316
316	Foci			0	0	0.0326276828242797	316
316	Foci			0	0	0.0226774288589277	316
316	Nothing			0	0	0.0239133862884567	316
316	Foci			0	0	0	316
316	Foci			0	0	0.00577633695540939	316
316	Foci			0	0	0.0172089431785529	316
316	Nothing			0	0	0.030544992128112	316
316	Foci			0	0	0	316
316	Nothing			0	0	0.0172942993546254	316
316	Foci			0	0	0	316
316	Foci			0	0	0.0318879292983185	316
316	Foci			0	0	0.018187693997517	316
316	Foci			0	0	0.0207677266796001	316
316	Foci			0	0	0.0128904897104609	316
316	Foci			0	0	0.0157607333911904	316
316	Foci			0	0	0.0404776058170757	316
316	Foci			0	0	0.0149077406716398	316
316	Foci			0	0	0.191699728717587	316
316	Foci			0	0	0.174710435432127	316
316	Foci			0	0	0.0826367283027787	316
316	Foci			0	0	0.170292399758617	316
316	Foci			0	0	0.111896825460413	316
316	Simple			0	0	0.200972254644924	316
316	Foci			1.301	0.225194061249589	0	316
316	Foci			0	0	0.139342819355922	316
316	Foci			0	0	0.120832479012851	316
316	Foci			0	0	0.195744473381073	316
316	Foci			0	0	0.253335992500675	316
316	Foci			0	0	0.0748528140861454	316
316	Foci			0	0	0.158403422514073	316
316	Nothing			0	0	0.164337952915803	316
316	Foci			0	0	0	316
316	Foci			0	0	0.125047936028482	316
316	Foci			0	0	0.278639546376765	316
316	Foci			0	0	0.158224743585495	316
316	Foci			0	0	0.207239674133337	316
316	Foci			0	0	0.0866427781664455	316
316	Foci			0	0	0.106552390755931	316
316	Foci			0	0	0.139450937178947	316
316	Foci			0	0	0.039349197169398	316
316	Foci			0	0	0.197687748989656	316
316	Foci			0	0	0.0528548203887544	316
316	Foci			0	0	0.0128853683398966	316
316	Foci			0	0	0.146290243047045	316
316	Foci			0	0	0.0711113683683031	316
316	Simple			0	0	0.00594135889581612	316
316	Foci			0.692	0.214408454841075	0	316
316	Foci			0	0	0.386460898950306	316
316	Foci			0	0	0.106571169114667	316
316	Foci			0	0	0.122816156544775	316
316	Foci			0	0	0.0951425461797398	316
316	Foci			0	0	0.0402915293532378	316
316	Foci			0	0	0.238015696978018	316
316	Foci			0	0	0.0491082533003478	316
316	Foci			0	0	0.154445741150181	316
316	Simple			0	0	0.0480606484993519	316
316	Foci			1.231	0.31198080683301	0	316
316	Foci			0	0	0.0567829116116084	316
316	Foci			0	0	0.00950981609681821	316
316	Foci			0	0	0.121130087546757	316
316	Foci			0	0	0.0411035511082737	316
316	Foci			0	0	0.0360430679495252	316
316	Foci			0	0	0.148452599507547	316
316	Simple			0	0	0.0251994193412816	316
316	Foci			1.397	0.351580382118887	0	316
316	Simple			0	0	0.109032272191422	316
316	Foci			1.116	0.092003715064969	0	316
316	Foci			0	0	0.193435873338901	316
316	Foci			0	0	0.0193405714156688	316
316	Foci			0	0	0.254521305265734	316
316	Foci			0	0	0.0677910131190849	316
316	Foci			0	0	0.0103007833284229	316
316	Foci			0	0	0.0904741323897508	316
316	Foci			0	0	0.224321152088955	316
316	Simple			0	0	0.0779068580660175	316
316	Foci			0.937	0.504425410447123	0	316
316	Foci			0	0	0.270884653259996	316
316	Foci			0	0	0.131132124258926	316
316	Foci			0	0	0.0190019919172481	316
316	Foci			0	0	0.127301339076795	316
316	Foci			0	0	0.137269802359709	316
316	Foci			0	0	0.218436128269346	316
316	Foci			0	0	0.25014139535087	316
316	Foci			0	0	0.196897919840399	316
316	Foci			0	0	0.0599012572441218	316
316	Foci			0	0	0.0758002676405495	316
316	Foci			0	0	0.100992289446571	316
316	Foci			0	0	0.115292863185749	316
316	Nothing			0	0	0.0886298699454121	316
316	Foci			0	0	0	316
316	Foci			0	0	0.0368619181986469	316
316	Foci			0	0	0.115705418036766	316
316	Complex			0	0	0.0482342060573659	316
316	Foci			3.563	0.104932330534076	0	316
316	Foci			0	0	0.0761889227622661	316
316	Foci			0	0	0.0389969606828057	316
316	Foci			0	0	0.0195710330910644	316
316	Simple			0	0	0.347700659395808	316
316	Foci			0.903	0.30457758116166	0	316
316	Foci			0	0	0.234764764752005	316
316	Foci			0	0	0.376402527161929	316
316	Simple			0	0	0.167939414504887	316
316	Simple			1.859	0.0967927655838071	0	316
316	Foci			0.708	0.583753733365333	0	316
316	Foci			0	0	0.0851399404263967	316
316	Simple			0	0	0.0324990795189972	316
316	Foci			2.515	0.330699985286871	0.0331995692039651	316
316	Foci			0	0	0.084132168507568	316
316	Foci			0	0	0.00565968351477704	316
316	Foci			0	0	0.0598375246326543	316
316	Nothing			0	0	0.435340966739953	316
316	Foci			0	0	0	316
316	Foci			0	0	0.0422387882500372	316
316	Foci			0	0	0.0768660817591075	316
316	Foci			0	0	0.145000226706004	316
316	Foci			0	0	0.00724446318385547	316
316	Foci			0	0	0.0707471820170607	316
316	Foci			0	0	0.0940773011023557	316
316	Foci			0	0	0.0447368790030908	316
316	Foci			0	0	0.155198013581966	316
316	Foci			0	0	0.143253270302388	316
316	Nothing			0	0	0.0413852264893128	316
NaN	Simple			0	0	0	316
NaN	Complex			4.192	1.31642981353611	0	NaN
NaN	Foci			2.906	1.54594537756003	0	NaN
NaN	Foci			0	0	0.104660362003846	NaN
NaN	Foci			0	0	0.635175535505872	NaN
NaN	Complex			0	0	0.790291635100357	NaN
NaN	Simple			4.553	2.41964480380258	0	NaN
NaN	Simple			1.523	1.79618163966467	0	NaN
NaN	Simple			1.445	1.67257578017038	0	NaN
NaN	Complex			1.375	1.12700147523304	0.138280908323672	NaN
NaN	Simple			2.39	1.74749594719309	0	NaN
NaN	Foci			1.724	1.55774453269353	0	NaN
NaN	Simple			0	0	0.978339166361517	NaN
NaN	Nothing			2.157	1.15846273835664	0	NaN
NaN	Simple			0	0	0	NaN
NaN	Simple			0.692	1.65161793041351	0	NaN
NaN	Complex			2.217	1.4142643316439	0	NaN
NaN	Simple			2.079	1.06491069834274	0.161514898624431	NaN
NaN	Foci			1.194	1.54573486248518	0	NaN
NaN	Complex			0	0	0.0447503494398611	NaN
NaN	Simple			2.772	0.799922055340405	0	NaN
NaN	Simple			1.652	0.685787655723535	0	NaN
NaN	Complex			2.601	1.41352194378814	0	NaN
NaN	Simple			3.46	1.24778986970527	0	NaN
NaN	Simple			0.919	1.15896367831024	0.217814362843601	NaN
NaN	Simple			1.449	0.599220419968325	0	NaN
NaN	Foci			1.634	2.21969672647391	0.908137973996046	NaN
NaN	Complex			0	0	0.633651234514986	NaN
NaN	Simple			2.103	1.06346201092976	0.444395604497803	NaN
NaN	Simple			1.63	0.742266702190222	0	NaN
NaN	Simple			3.987	1.77113979745589	0	NaN
NaN	Simple			3.764	1.29381276129141	0	NaN
NaN	Complex			1.972	1.05945019507494	0	NaN
NaN	Foci			5.126	0.915403751436254	0	NaN
NaN	Simple			0	0	0.570046467576251	NaN
NaN	Foci			0.574	1.0949817027272	0	NaN
NaN	Foci			0	0	0.0152928461306551	NaN
NaN	Simple			0	0	0.282689094193007	NaN
NaN	Simple			1.967	0.861968151480118	0	NaN
NaN	Simple			2.587	0.898214551141628	0	NaN
NaN	Simple			1.411	0.607974410100874	0	NaN
NaN	Simple			1.44	0.719878209169638	0	NaN
NaN	Foci			2.283	0.913570981417337	0	NaN
NaN	Foci			0	0	0.0689320872000041	NaN
NaN	Foci			0	0	0.2314901095014	NaN
NaN	Complex			0	0	0.175289458480625	NaN
NaN	Simple			5.877	0.892115628687678	0	NaN
NaN	Foci			0.589	0.92015194043041	0	NaN
NaN	Simple			0	0	0.159807578405215	NaN
NaN	Simple			2.026	0.804881618654606	0	NaN
NaN	Complex			4.144	1.36907490790509	0	NaN
NaN	Simple			4.586	1.18428219747452	0	NaN
NaN	Complex			2.743	0.541080452523407	0	NaN
NaN	Foci			1.27	0.271259414496975	0	NaN
NaN	Complex			0	0	0.0426692575571525	NaN
NaN	Simple			3.177	0.761520668708692	0	NaN
NaN	Foci			1.905	0.656489112776964	0	NaN
NaN	Simple			0	0	0.0617556712609531	NaN
NaN	Simple			1.883	0.503774603526067	0	NaN
NaN	Foci			4.174	1.81260868946385	0	NaN
NaN	Simple			0	0	0.0395682416179721	NaN
NaN	Simple			1.366	1.14736043108312	0	NaN
NaN	Simple			3.122	1.04055711154192	0	NaN
NaN	Complex			2.051	1.0071900425571	0	NaN
NaN	Foci			3.27	1.17594665975604	0	NaN
NaN	Foci			0	0	0.375307993915978	NaN
NaN	Foci			0	0	0.293311942643017	NaN
NaN	Complex			0	0	0.0695292626163883	NaN
NaN	Simple			2.318	0.109961045663808	0	NaN
NaN	Foci			1.281	0.488915676223145	0	NaN
NaN	Foci			0	0	0.369437630686141	NaN
NaN	Foci			0	0	0.20497723950435	NaN
NaN	Simple			0	0	0.795650747434152	NaN
NaN	Simple			1.191	1.00034529526657	0	NaN
NaN	Foci			1.924	0.524099189568011	0	NaN
NaN	Simple			0	0	0.00724000008410494	NaN
NaN	Simple			2.548	1.16718149943585	0	NaN
NaN	Simple			0.765	0.317158574773822	0	NaN
NaN	Simple			0.851	0.0390458205342864	0.535401700973935	NaN
NaN	Complex			0.655	0.799406508218347	0	NaN
NaN	Simple			4.732	1.01596379532933	0	NaN
NaN	Complex			3.751	0.786476586397125	0	NaN
NaN	Complex			4.247	1.20827404204471	0	NaN
NaN	Foci			1.891	1.03743375522745	0	NaN
NaN	Complex			0	0	0.00883647767207871	NaN
NaN	Foci			4.952	0.963601392632278	0	NaN
NaN	Complex			0	0	0.390237379325582	NaN
NaN	Complex			2.823	0.83512275358934	0	NaN
NaN	Simple			3.334	0.754453376910476	0	NaN
NaN	Simple			2.125	1.64519335402746	0	NaN
NaN	Simple			1.218	1.17668131440498	0	NaN
NaN	Complex			2.256	0.825260337144366	0	NaN
NaN	Simple			3.673	0.598356019293674	0	NaN
NaN	Foci			3.272	0.699087912227435	0	NaN
NaN	Foci			0	0	0.565098074449695	NaN
NaN	Foci			0	0	0.525139735509365	NaN
NaN	Simple			0	0	0.528440955580945	NaN
NaN	Simple			2.66	1.24056447678962	0	NaN
NaN	Simple			1.045	1.15262674493494	0	NaN
NaN	Simple			3.144	1.17246327970134	0	NaN
NaN	Simple			1.083	0.109350981569372	0	NaN
NaN	Complex			1.538	0.91923254806274	0	NaN
NaN	Foci			6.112	1.10040353996085	0	NaN
NaN	Complex			0	0	0.202860918568301	NaN
NaN	Simple			3.105	0.637121725891642	0	NaN
NaN	Foci			0.89	0.223130512917225	0.158274684962295	NaN
NaN	Simple			0	0	0.354880298449622	NaN
NaN	Simple			1.175	0.411386840762819	0	NaN
NaN	Foci			1.333	0.730918650788516	0	NaN
NaN	Simple			0	0	0.0400588706291308	NaN
NaN	Foci			0.913	0.836963256815088	0	NaN
NaN	Foci			0	0	0.0645155668543717	NaN
NaN	Simple			0	0	0.00993201530645253	NaN
NaN	Complex			1.291	0.657090584419365	0	NaN
NaN	Foci			4.08	1.17103177719242	0	NaN
NaN	Simple			0	0	0.0587826828570837	NaN
NaN	Foci			3.661	1.04801879688851	0	NaN
NaN	Simple			0	0	0.254097710048859	NaN
NaN	Foci			1.616	1.06784931693848	0	NaN
NaN	Simple			0	0	0.273028600370838	NaN
NaN	Nothing			2.912	0.849051977582151	0	NaN
NaN	Foci			0	0	0	NaN
NaN	Nothing			0	0	0.0253906957613697	NaN
NaN	Simple			0	0	0	NaN
NaN	Simple			2.116	1.05567982712229	0	NaN
2	Complex			1.008	0.451767928343236	0	NaN
2	Complex			5.994	2.54314927236286	0.234549881670816	2
2	Nothing			5.024	2.53572281606961	0	2
2	Complex			0	0	0	2
2	Simple			3.264	0.0881112993857751	0	2
2	Simple			1.581	1.12198949796143	0	2
2	Simple			2.267	1.41922733193892	0	2
2	Simple			1.175	3.33326733993212	0.809366878616513	2
2	Simple			1.021	0.57484535203741	0	2
2	Simple			1.549	2.62759159472998	0	2
2	Foci			1.895	1.16900138077672	0.661595607020951	2
2	Simple			0	0	0.0486891294523863	2
2	Simple			2.001	1.05744557601534	0	2
2	Simple			1.694	3.08804735132511	0	2
2	Simple			2.904	1.04701863547171	0	2
2	Complex			1.333	1.35740378030689	0	2
2	Simple			1.831	0.555001084064184	0	2
2	Simple			2.745	1.65590212699782	0	2
2	Nothing			2.594	2.90338524616546	0	2
2	Simple			0	0	0	2
2	Simple			2.128	3.04404454521223	0	2
2	Foci			0.718	1.17399359540865	0	2
2	Simple			0	0	0.91204152495523	2
2	Simple			2.633	2.21055779449022	0	2
2	Simple			1.661	2.62283481328379	0	2
2	Simple			3.803	1.47456873775626	0	2
2	Complex			3.734	2.90535119919091	0	2
2	Simple			2.368	1.80104668600649	0	2
2	Foci			4.665	1.2080970375328	0	2
2	Foci			0	0	1.49128277545339	2
2	Complex			0	0	0.237321806697082	2
2	Foci			6.547	2.03055795380439	0	2
2	Foci			0	0	0.163374305244655	2
2	Simple			0	0	1.08660921746497	2
2	Simple			1.629	1.35343234897664	0	2
2	Simple			2.124	3.0060152117536	0	2
2	Simple			1.498	1.75925557704724	0	2
2	Foci			1.471	2.35491958111857	0	2
2	Foci			0	0	1.05976725655501	2
2	Simple			0	0	0.371958656113006	2
2	Simple			4.083	2.19966170606552	0	2
2	Simple			1.697	1.7076467323936	0	2
2	Simple			1.235	2.01973747895759	0	2
2	Foci			1.356	0.886067401700731	0	2
2	Foci			0	0	0.0859047577033658	2
2	Simple			0	0	0.688123084186459	2
2	Simple			2.031	2.32118217745108	0	2
2	Simple			4.695	1.43621289112033	0	2
2	Simple			2.706	2.04848954195478	0	2
2	Simple			1.281	1.49045446307728	0	2
2	Simple			4.628	3.38358903527102	0.210131851479729	2
2	Simple			3.27	2.159204145662	0	2
2	Simple			1.069	0.348228881329867	0	2
2	Simple			3.395	2.85179014943507	0	2
2	Simple			2.505	1.47011011439566	0	2
2	Simple			2.061	2.1130661152186	0	2
2	Simple			3.687	2.48639698592148	0	2
2	Simple			4.034	1.59985356237805	0	2
2	Simple			0.861	1.50143303904151	0	2
2	Foci			3.091	0.716613936641806	0	2
2	Simple			0	0	0.053134004889732	2
2	Simple			1.563	1.3082618286323	0	2
2	Simple			1.424	0.645456404364917	0	2
2	Simple			3.981	2.28862365820269	0	2
2	Foci			1.617	1.32758883099306	0	2
2	Foci			0	0	0.357916011753342	2
2	Complex			0	0	0.69721303919355	2
2	Simple			4.07	2.69038695268709	0	2
2	Complex			0.535	1.37512571262765	0	2
2	Simple			5.851	2.43881628278152	0	2
2	Foci			1.101	0.220389520718282	0	2
2	Simple			0	0	0.111076345937861	2
2	Simple			1.296	1.3294026976175	0	2
2	Simple			2.222	1.981116984799	0	2
2	Simple			1.251	2.57816781062867	0	2
2	Simple			2.697	2.27348977243467	0	2
2	Foci			1.346	1.73731732851326	0	2
2	Simple			0	0	1.26529956846078	2
2	Simple			2.848	0.420345331253785	0	2
2	Foci			0.966	1.7019361887716	0	2
2	Simple			0	0	1.42008829563275	2
2	Foci			3.267	1.15250387287085	0	2
2	Simple			0	0	0.898240328497731	2
2	Simple			5.402	1.95860046424311	0	2
2	Foci			2.102	2.21870429826394	0	2
2	Simple			0	0	0.0796528896032058	2
2	Foci			3.101	2.33161599195633	0	2
2	Complex			0	0	0.0642870076302591	2
2	Simple			5.46	1.39547177979967	0	2
2	Complex			1.736	2.48929350150224	0	2
2	Simple			5.389	1.77562763515341	0	2
2	Foci			1.271	3.15312314605211	0	2
2	Complex			0	0	0.0610571049105641	2
2	Foci			3.772	2.47638935703713	0	2
2	Simple			0	0	0.102671209357904	2
2	Simple			4.007	0.483053046200139	0	2
2	Foci			1.415	2.6392438189337	0	2
2	Foci			0	0	0.137947521184741	2
2	Simple			0	0	0.186770692888862	2
2	Foci			3.265	0.897644871571753	0	2
2	Foci			0	0	0.784754659009451	2
2	Simple			0	0	0.0949414395078438	2
2	Simple			1.606	1.54862622259473	0	2
2	Complex			1.661	2.35917971883718	0	2
2	Foci			6.825	1.38412802462399	0	2
2	Simple			0	0	0.131746348551584	2
2	Simple			1.689	1.18377266506889	0	2
2	Simple			1.997	0.731291563206805	0	2
2	Simple			3.489	1.95392531109124	0	2
2	Foci			1.733	2.08873572803826	0	2
2	Simple			0	0	0.0130020984183095	2
2	Simple			1.501	0.747885306575454	0	2
2	Complex			1.448	1.60606418670844	0	2
2	Complex			5.993	2.4327998478671	0	2
2	Complex			7.738	0.666485571473674	0	2
2	Complex			2.042	1.57756731953667	0	2
2	Foci			1.818	0.729588539213606	0	2
2	Foci			0	0	0.0663809881910191	2
2	Simple			0	0	0.476724705276873	2
2	Simple			3.137	1.15425071836943	0	2
2	Complex			2.736	2.02169827651182	0	2
2	Simple			6.552	1.66835688622154	0	2
2	Simple			1.661	2.33327519444416	0	2
2	Complex			2.522	1.75448762541341	0	2
2	Simple			3.187	1.83304068115622	0	2
2	Simple			1.281	1.98999212850524	0	2
2	Complex			2.079	1.73402985636493	0	2
2	Simple			5.17	1.54629251262221	0	2
2	Simple			1.546	0.736850879673	0	2
2	Simple			0.46	0.64371127735675	0	2
2	Simple			1.218	0.881461847410344	0	2
2	Simple			2.191	1.80875239699085	0	2
2	Complex			1.22	1.07205789994488	0	2
2	Simple			8.744	2.88240763376891	0	2
2	Simple			1.106	0.782561865250296	0	2
2	Nothing			0.442	1.41072939687699	0	2
2	Foci			0	0	0	2
337	Nothing			0	0	0.0887995547937229	2
337	Foci			0	0	0	337
337	Nothing			0	0	0.0576278573036732	337
337	Nothing			0	0	0	337
337	Nothing			0	0	0	337
337	Nothing			0	0	0	337
337	Foci			0	0	0	337
337	Foci			0	0	0.0275963781985757	337
337	Foci			0	0	0.0681046340691006	337
337	Foci			0	0	0.00744879666853854	337
337	Foci			0	0	0.0165997580850728	337
337	Foci			0	0	0.0320429721263282	337
337	Foci			0	0	0.0245383245195667	337
337	Nothing			0	0	0.0799115224094384	337
337	Foci			0	0	0	337
337	Foci			0	0	0.0420574749723101	337
337	Nothing			0	0	0.0364912845444876	337
337	Foci			0	0	0	337
337	Foci			0	0	0.0770536728628287	337
337	Foci			0	0	0.0575247478792615	337
337	Nothing			0	0	0.0700465282288534	337
337	Foci			0	0	0	337
337	Foci			0	0	0.066883646635026	337
337	Foci			0	0	0.00788271549627092	337
337	Foci			0	0	0.0199808879605716	337
337	Nothing			0	0	0.0385732356723996	337
337	Nothing			0	0	0	337
337	Foci			0	0	0	337
337	Foci			0	0	0.0325413343443179	337
337	Nothing			0	0	0.00407024452865003	337
337	Foci			0	0	0	337
337	Nothing			0	0	0.0265463805599836	337
337	Foci			0	0	0	337
337	Foci			0	0	0.0217028153482462	337
337	Foci			0	0	0.025856406661629	337
337	Foci			0	0	0.0372774939056265	337
337	Foci			0	0	0.0499513606562256	337
337	Nothing			0	0	0.0121170758587762	337
337	Foci			0	0	0	337
337	Foci			0	0	0.0104269405436285	337
337	Foci			0	0	0.0237924996829891	337
337	Foci			0	0	0.0311966156009492	337
337	Nothing			0	0	0.0177837979754	337
337	Foci			0	0	0	337
337	Foci			0	0	0.0176325708195962	337
337	Foci			0	0	0.0282090200286216	337
337	Nothing			0	0	0.0329615052487954	337
337	Nothing			0	0	0	337
337	Foci			0	0	0	337
337	Foci			0	0	0.0134300025296179	337
337	Nothing			0	0	0.0541711138502725	337
337	Foci			0	0	0	337
337	Foci			0	0	0.0648704351233884	337
337	Nothing			0	0	0.028203864557401	337
337	Foci			0	0	0	337
337	Foci			0	0	0.0150359318148294	337
337	Foci			0	0	0.00936061724617128	337
337	Nothing			0	0	0.0379726232752017	337
337	Foci			0	0	0	337
337	Foci			0	0	0.00877289352702486	337
337	Foci			0	0	0.022045654184415	337
337	Foci			0	0	0.00226411111103923	337
337	Foci			0	0	0.0439753102663668	337
337	Foci			0	0	0.0233800619853425	337
337	Nothing			0	0	0.02501005013625	337
337	Foci			0	0	0	337
337	Foci			0	0	0.0277544793160069	337
337	Nothing			0	0	0.0313504204923633	337
337	Nothing			0	0	0	337
337	Foci			0	0	0	337
337	Foci			0	0	0.0196517970476577	337
337	Foci			0	0	0.0133346263120371	337
337	Foci			0	0	0.0143519726328987	337
337	Foci			0	0	0.0124246856416043	337
337	Foci			0	0	0.0304739903848642	337
337	Foci			0	0	0.0193115359470993	337
337	Nothing			0	0	0.0242977358626062	337
337	Foci			0	0	0	337
337	Foci			0	0	0.00807003095061875	337
337	Nothing			0	0	0.0403733543735864	337
337	Foci			0	0	0	337
337	Foci			0	0	0.0123748494198053	337
337	Foci			0	0	0.0274717876440782	337
337	Nothing			0	0	0.0260445813611803	337
337	Foci			0	0	0	337
337	Foci			0	0	0.0405271592650004	337
337	Foci			0	0	0.027708939320225	337
337	Foci			0	0	0.011643631751686	337
337	Nothing			0	0	0.0492313131757509	337
337	Nothing			0	0	0	337
337	Foci			0	0	0	337
337	Foci			0	0	0.0382200858937897	337
337	Nothing			0	0	0.0262748590756996	337
337	Foci			0	0	0	337
337	Nothing			0	0	0.0140864658650387	337
337	Foci			0	0	0	337
337	Nothing			0	0	0.0159510279564828	337
337	Foci			0	0	0	337
337	Foci			0	0	0.0127065180683294	337
337	Foci			0	0	0.00131636365165544	337
337	Foci			0	0	0.0106941658018953	337
337	Foci			0	0	0.015312608770334	337
337	Nothing			0	0	0.024664633564471	337
337	Foci			0	0	0	337
337	Foci			0	0	0.00561946363043512	337
337	Nothing			0	0	0.02055658224687	337
337	Foci			0	0	0	337
337	Nothing			0	0	0.0143536911233056	337
337	Foci			0	0	0	337
337	Foci			0	0	0.0304696941588471	337
337	Foci			0	0	0.0313212061554466	337
337	Foci			0	0	0.012502017709913	337
337	Foci			0	0	0.0151794257638023	337
337	Foci			0	0	0.0234616902796683	337
337	Foci			0	0	0.0249524807076202	337
337	Foci			0	0	0.0269313224111205	337
337	Foci			0	0	0.015330652919606	337
337	Nothing			0	0	0.0190150963519158	337
337	Foci			0	0	0	337
337	Nothing			0	0	0.0142488632084871	337
337	Foci			0	0	0	337
337	Foci			0	0	0.0734972569658301	337
337	Nothing			0	0	0.00861908863561081	337
337	Foci			0	0	0	337
337	Nothing			0	0	0.0162045052914948	337
337	Foci			0	0	0	337
337	Foci			0	0	0.0191396869064132	337
337	Foci			0	0	0.00750722534237181	337
[truncated: 856 more rows]

[truncated: 4 more sheets: Fig. 7, Fig.  S7, Table S2, Table S3]
